# Supplementary material for: A comprehensive gene-centric pleiotropic association analysis for 14 psychiatric disorders with GWAS summary statistics
Source: BMC Med. 2021 Dec 13;19:314. doi: 10.1186/s12916-021-02186-z (PMC8667366; doi:10.1186/s12916-021-02186-z)
Supplement: Supplementary file 3 — Additional file 3: Table S2. Pleiotropic genes for all pairs of 14 psychiatric disorders identified by PLACO (FDR < 0.05). [file 12916_2021_2186_MOESM3_ESM.xlsx]

## Sheet: Sheet1
Table S2. Pleiotropic genes for all pairs of 14 psychiatric disorders identified by PLACO (FDR<0.05)
GENE	CHR	START	STOP	P_placo	FDR	y1	y2
LINC00461	5	87736596	88080620	1.5415e-06	0.0166536	AD	ADHD
MIR9-2	5	87862670	88062757	1.29713e-06	0.0166536	AD	ADHD
CADM1	11	114944344	115475241	3.39321e-08	0.000734222	AD	AN
PVALB	22	37096744	37315517	1.3123e-06	0.0285727	AD	AUDIT-P
ADH7	4	100233417	100456667	2.67238e-06	0.0376802	AD	AUDIT-T
LINC00861	8	126834766	127063441	3.57227e-06	0.0376802	AD	AUDIT-T
MIR9-2	5	87862670	88062757	5.16474e-06	0.0376802	AD	AUDIT-T
LOC101927421	5	124272523	124803427	1.40775e-06	0.030627	AD	CU
HIST1H2AA	6	25626290	25826790	5.66797e-07	0.00622967	AD	SCZ
HIST1H2APS1	6	25632660	25833089	9.72223e-07	0.0071238	AD	SCZ
HIST1H2BA	6	25627136	25827573	5.23022e-07	0.00622967	AD	SCZ
SCGN	6	25552428	25802008	2.64447e-06	0.0145327	AD	SCZ
ADARB1	21	46394492	46746478	5.66043e-05	0.0146302	ADHD	AN
AMIGO3	3	49654266	49857238	2.20412e-07	0.000122702	ADHD	AN
AMT	3	49354210	49560111	2.55415e-05	0.00781029	ADHD	AN
APEH	3	49611434	49820934	5.59665e-08	4.67342e-05	ADHD	AN
ARIH2	3	48856280	49122971	4.29471e-08	3.92619e-05	ADHD	AN
ARIH2OS	3	48855220	49056818	2.22259e-08	2.85654e-05	ADHD	AN
BACE1	11	117056401	117286972	0.000194757	0.0355325	ADHD	AN
BAK1	6	33440322	33648070	0.000156006	0.030284	ADHD	AN
BSN	3	49491921	49808982	1.59062e-07	9.59279e-05	ADHD	AN
BSN-AS2	3	49486738	49691799	1.61177e-06	0.000744533	ADHD	AN
BTBD18	11	57410985	57619253	8.94762e-05	0.0188604	ADHD	AN
C11orf31	11	57408721	57610883	0.000101215	0.0205371	ADHD	AN
C3orf62	3	49206029	49414508	1.07722e-08	1.79903e-05	ADHD	AN
C3orf84	3	49115068	49329291	3.50058e-09	6.38456e-06	ADHD	AN
CAMKV	3	49795421	50007369	6.379e-08	4.6856e-05	ADHD	AN
CCDC36	3	49135860	49395537	2.7685e-09	6.38456e-06	ADHD	AN
CCDC71	3	49099967	49303785	2.98227e-09	6.38456e-06	ADHD	AN
CD40	20	44646905	44858384	0.000265774	0.0461617	ADHD	AN
CDHR4	3	49728166	49937254	1.08296e-07	6.91534e-05	ADHD	AN
CELSR3	3	48573895	48800348	0.000174452	0.0329269	ADHD	AN
CELSR3-AS1	3	48601200	48806603	0.000171964	0.0329269	ADHD	AN
CRYGN	7	151027055	151237099	0.000288656	0.0483083	ADHD	AN
CTNNB1	3	41140941	41381939	5.15201e-06	0.00192854	ADHD	AN
CTNND1	11	57429233	57686652	1.40065e-05	0.0046784	ADHD	AN
CYB561D2_1	3	50288125	50505628	8.29986e-05	0.0182621	ADHD	AN
CYB561D2_2	3	50302764	50505628	7.9072e-05	0.0176983	ADHD	AN
DAG1	3	49406135	49673051	4.75191e-06	0.00185685	ADHD	AN
DALRD3	3	48952920	49158504	3.35338e-08	3.46692e-05	ADHD	AN
ERICH1	8	514199	781226	0.000227883	0.0405538	ADHD	AN
ERICH1-AS1	8	587604	1187777	2.10439e-05	0.00671887	ADHD	AN
EXOC4	7	132837822	133850513	6.35915e-05	0.0160539	ADHD	AN
FAM186B	12	49876657	50099433	5.05372e-06	0.00192494	ADHD	AN
FAM212A	3	49740686	49942463	8.45802e-08	5.77435e-05	ADHD	AN
FOXP2	7	113626364	114433827	0.000174736	0.0329269	ADHD	AN
GGNBP1	6	33451475	33656803	6.72459e-05	0.0163557	ADHD	AN
GMPPB	3	49658908	49861407	1.98323e-07	0.00011331	ADHD	AN
GNAI2	3	50164119	50396786	6.12494e-06	0.00218523	ADHD	AN
GNAT1	3	50129042	50335129	3.81199e-06	0.00162278	ADHD	AN
GPX1	3	49294608	49495791	1.07565e-06	0.000530758	ADHD	AN
HYAL1	3	50237319	50449812	0.000138344	0.0273053	ADHD	AN
HYAL2	3	50255220	50460281	0.00021705	0.0389452	ADHD	AN
HYAL3	3	50230258	50436899	8.82432e-05	0.0188604	ADHD	AN
IFRD2	3	50225162	50430026	6.78004e-05	0.0163557	ADHD	AN
IMPDH2	3	48961761	49166875	1.80811e-08	2.61706e-05	ADHD	AN
IP6K1	3	49661727	49923973	6.32522e-08	4.6856e-05	ADHD	AN
IP6K2	3	48625435	48854711	9.62798e-05	0.0197609	ADHD	AN
IP6K3	6	33589442	33814762	6.44167e-05	0.0160753	ADHD	AN
ITPR3	6	33489155	33764348	1.12339e-06	0.000542	ADHD	AN
KCNH3	12	49832939	50052077	1.90281e-07	0.000111654	ADHD	AN
KLHDC8B	3	49109017	49313919	3.52884e-09	6.38456e-06	ADHD	AN
LAMB2	3	49058546	49270599	2.97274e-09	6.38456e-06	ADHD	AN
LAMB2P1	3	49090291	49291834	3.31875e-09	6.38456e-06	ADHD	AN
LINC00336	6	33453882	33661115	7.85216e-05	0.0176983	ADHD	AN
LINC00923	15	98185845	98517659	7.88105e-05	0.0176983	ADHD	AN
LOC101927295	1	73671852	73904560	6.1397e-06	0.00218523	ADHD	AN
LOC101928137	12	73452969	73702097	1.09159e-05	0.00382249	ADHD	AN
LOC101928241	1	96619624	96939681	5.792e-10	6.38456e-06	ADHD	AN
LOC644919	14	41323915	41710251	1.11733e-05	0.00385053	ADHD	AN
LSMEM2	3	50216517	50425545	7.79957e-05	0.0176983	ADHD	AN
MCRS1	12	49852076	50061928	3.75219e-07	0.000203659	ADHD	AN
MED19	11	57371186	57579673	0.000156225	0.030284	ADHD	AN
MIR3907	7	151030574	151230725	0.000289258	0.0483083	ADHD	AN
MIR425	3	48957580	49157667	2.89894e-08	3.14695e-05	ADHD	AN
MIR4271	3	49211552	49411619	2.23671e-08	2.85654e-05	ADHD	AN
MIR4535	22	49076106	49276165	0.000256564	0.0449215	ADHD	AN
MIR4793	3	48581626	48781713	0.000235043	0.0414879	ADHD	AN
MIR5193	3	49743569	49943678	8.51086e-08	5.77435e-05	ADHD	AN
MIR5787	3	50164867	50364922	5.4071e-06	0.00198972	ADHD	AN
MIR6872	3	50210666	50410728	7.44045e-05	0.0173699	ADHD	AN
MIR6890	3	49037286	49237347	2.04777e-09	6.38456e-06	ADHD	AN
MIR8068	11	28399027	28599095	3.69184e-05	0.0106501	ADHD	AN
MON1A	3	49846301	50067445	2.79786e-06	0.00121489	ADHD	AN
MST1	3	49621379	49826196	6.1225e-08	4.6856e-05	ADHD	AN
MST1R	3	49824435	50041306	4.03688e-07	0.000213767	ADHD	AN
NAT6	3	50233832	50436852	9.64789e-05	0.0197609	ADHD	AN
NCKIPSD	3	48611271	48823366	0.000175926	0.0329269	ADHD	AN
NCOA5	20	44589625	44818580	0.000120244	0.0239506	ADHD	AN
NDUFAF3	3	48957907	49160926	2.60116e-08	3.13743e-05	ADHD	AN
NICN1	3	49359765	49566757	3.5463e-05	0.0104045	ADHD	AN
NPRL2	3	50284918	50488486	4.05476e-05	0.0112598	ADHD	AN
OPRD1	1	29038653	29290208	0.000281296	0.0480884	ADHD	AN
P4HTM	3	48927340	49144581	3.79412e-08	3.74427e-05	ADHD	AN
PCDH7	4	30622029	31248423	8.76981e-05	0.0188604	ADHD	AN
PRKAR2A	3	48688092	48985270	8.48475e-07	0.000428401	ADHD	AN
PRKAR2A-AS1	3	48785369	48989415	1.48157e-08	2.29759e-05	ADHD	AN
PTBP2	1	97087174	97380605	9.23895e-05	0.0192872	ADHD	AN
PTPMT1	11	47486981	47695013	0.000297821	0.0493587	ADHD	AN
QARS	3	49033364	49242562	2.65473e-09	6.38456e-06	ADHD	AN
QRICH1	3	48967141	49231504	2.44973e-09	6.38456e-06	ADHD	AN
RASSF1	3	50267216	50478367	5.52156e-05	0.0144432	ADHD	AN
RASSF1-AS1	3	50274941	50475727	5.39822e-05	0.0142928	ADHD	AN
RBM5	3	50026340	50256397	2.60767e-05	0.00786321	ADHD	AN
RBM5-AS1	3	50037035	50238421	3.32055e-05	0.00987568	ADHD	AN
RBM6	3	49877476	50214685	4.14896e-05	0.0112598	ADHD	AN
RGPD8	2	113025945	113291222	1.92913e-05	0.00625125	ADHD	AN
RHOA	3	49296578	49549526	1.2239e-06	0.000577656	ADHD	AN
RNF123	3	49626949	49858962	9.52555e-08	6.26695e-05	ADHD	AN
SEMA3B	3	50204989	50414602	7.18087e-05	0.0171323	ADHD	AN
SEMA3B-AS1	3	50204072	50404803	7.30216e-05	0.0172323	ADHD	AN
SEMA3F	3	50092847	50326508	4.71129e-06	0.00185685	ADHD	AN
SEMA6D	15	47376402	48166420	7.7221e-10	6.38456e-06	ADHD	AN
SLC12A5	20	44550328	44788789	4.10238e-05	0.0112598	ADHD	AN
SLC25A20	3	48794355	49036426	2.7598e-08	3.14695e-05	ADHD	AN
SLC38A3	3	50142678	50358411	4.00664e-06	0.00167285	ADHD	AN
SNORD50B	6	86287306	86487377	0.000288767	0.0483083	ADHD	AN
SORCS3	10	106300858	107124993	3.77714e-05	0.0106501	ADHD	AN
SOX5	12	23585230	24815383	6.56919e-05	0.0162072	ADHD	AN
SPATS2	12	49660687	50021207	2.37935e-06	0.00105425	ADHD	AN
SYNCRIP	6	86217501	86453043	0.000188453	0.0346737	ADHD	AN
TCTA	3	49349638	49553909	2.16608e-05	0.00681562	ADHD	AN
TMEM114_1	16	8476550	8702209	5.98869e-07	0.000309572	ADHD	AN
TMEM114_2	16	8519501	8722226	1.72562e-06	0.000780522	ADHD	AN
TMEM115	3	50292179	50496939	5.7748e-05	0.0147502	ADHD	AN
TMEM161B	5	87385449	87664696	1.77886e-05	0.00585166	ADHD	AN
TMX2	11	57379994	57608445	8.32732e-05	0.0182621	ADHD	AN
TMX2-CTNND1	11	57379994	57686652	1.25388e-05	0.0042536	ADHD	AN
TRAIP	3	49766027	49993992	5.54191e-08	4.67342e-05	ADHD	AN
TUFT1	1	151412780	151656059	0.000196509	0.0355535	ADHD	AN
TUSC2	3	50262340	50465668	8.91048e-05	0.0188604	ADHD	AN
UBA7	3	49742637	49951391	1.50767e-07	9.35232e-05	ADHD	AN
ULK4	3	41188089	42103660	0.000184424	0.0342225	ADHD	AN
UQCC2	6	33564537	33779528	4.20334e-06	0.00172186	ADHD	AN
USP19	3	49045478	49258371	2.70562e-09	6.38456e-06	ADHD	AN
USP4	3	49214576	49477536	6.4745e-08	4.6856e-05	ADHD	AN
WDR6	3	48944636	49153386	4.34013e-08	3.92619e-05	ADHD	AN
ZC3H6	2	112933177	113197640	4.78943e-06	0.00185685	ADHD	AN
ZC3H8	2	112873438	113112664	2.34254e-05	0.00726555	ADHD	AN
ZMYND10	3	50278536	50483156	4.84831e-05	0.0129953	ADHD	AN
ZNF521	18	22541887	23032214	3.76217e-05	0.0106501	ADHD	AN
ZRANB1	10	126530691	126776005	0.000104851	0.0210779	ADHD	AN
ZSCAN23	6	28300431	28511279	0.00027301	0.0470423	ADHD	AN
ADD1	4	2745583	3031802	0.000290562	0.044932	ADHD	ASD
ALS2CR11	2	202252143	202583905	0.000268596	0.0440776	ADHD	ASD
AMIGO3	3	49654266	49857238	6.7818e-05	0.0192039	ADHD	ASD
APEH	3	49611434	49820934	3.39645e-05	0.0138477	ADHD	ASD
ASTN2	9	119087503	120277317	7.77627e-08	0.000188393	ADHD	ASD
ATP6V1C2	2	10761774	11025236	0.000116573	0.02704	ADHD	ASD
ATXN1	6	16199342	16861721	3.69426e-07	0.000575355	ADHD	ASD
C3orf62	3	49206029	49414508	0.000336986	0.0486598	ADHD	ASD
C3orf84	3	49115068	49329291	0.000143238	0.0300305	ADHD	ASD
C8orf74	8	10430146	10658103	3.65209e-06	0.00419984	ADHD	ASD
CALN1	7	71144475	71977360	2.92898e-05	0.0138477	ADHD	ASD
CAMKV	3	49795421	50007369	2.49622e-05	0.0126576	ADHD	ASD
CCDC36	3	49135860	49395537	0.000168051	0.0317397	ADHD	ASD
CCDC71	3	49099967	49303785	0.000136865	0.0295467	ADHD	ASD
CDH8	16	61585914	62170739	7.66278e-05	0.0211493	ADHD	ASD
CDHR4	3	49728166	49937254	3.62008e-05	0.0138477	ADHD	ASD
CISD2	4	103690134	103913963	0.000260124	0.0436571	ADHD	ASD
CRYGN	7	151027055	151237099	3.50802e-05	0.0138477	ADHD	ASD
CSPG5	3	47503727	47721730	0.000258978	0.0436571	ADHD	ASD
CTDSP2	12	58113709	58340747	0.000270886	0.0440776	ADHD	ASD
CTNND1	11	57429233	57686652	0.00011642	0.02704	ADHD	ASD
CXXC4	4	105289462	105516058	6.21759e-06	0.00521416	ADHD	ASD
DHODH	16	71942642	72159316	3.05632e-05	0.0138477	ADHD	ASD
DHX30	3	47744398	47991686	1.28323e-05	0.00777211	ADHD	ASD
DUSP6	12	89641601	89846636	1.09628e-05	0.00726983	ADHD	ASD
EFHD1	2	233370766	233647491	0.000333979	0.0486598	ADHD	ASD
ERICH1-AS1	8	587604	1187777	5.16609e-06	0.00518355	ADHD	ASD
FAM175B	10	126390353	126625239	4.80104e-05	0.0167952	ADHD	ASD
FAM212A	3	49740686	49942463	2.06154e-05	0.0112375	ADHD	ASD
GK2	4	80227506	80429372	0.000298172	0.0451787	ADHD	ASD
GMPPB	3	49658908	49861407	6.353e-05	0.0187978	ADHD	ASD
GNAI2	3	50164119	50396786	4.42348e-05	0.0158114	ADHD	ASD
GNAT1	3	50129042	50335129	6.56005e-05	0.0190714	ADHD	ASD
GNRHR2	1	145409751	145616076	0.0002572	0.0436571	ADHD	ASD
HELZ	17	64966553	65341319	2.9781e-05	0.0138477	ADHD	ASD
HIVEP2	6	142972603	143366338	0.000251092	0.0434509	ADHD	ASD
HNRNPK	9	86482997	86695569	0.000166755	0.0317397	ADHD	ASD
HP	16	71988507	72194955	1.95512e-05	0.0109306	ADHD	ASD
HPR	16	71997124	72211145	9.4174e-06	0.00662378	ADHD	ASD
HYAL3	3	50230258	50436899	0.00015762	0.0315107	ADHD	ASD
HYI	1	43816673	44019660	3.58055e-05	0.0138477	ADHD	ASD
IFRD2	3	50225162	50430026	0.000111232	0.0263619	ADHD	ASD
IP6K1	3	49661727	49923973	2.40832e-05	0.0125026	ADHD	ASD
ISCA2	14	74860422	75062271	9.05502e-05	0.0232277	ADHD	ASD
KANSL1-AS1	17	44170938	44374089	0.000313736	0.0465354	ADHD	ASD
KDM4A	1	44015796	44271189	1.56591e-08	4.26788e-05	ADHD	ASD
KDM4A-AS1	1	44065408	44273012	5.80717e-09	1.80885e-05	ADHD	ASD
KIZ	20	21006623	21327258	2.21302e-09	9.65055e-06	ADHD	ASD
KLHDC8B	3	49109017	49313919	0.000133744	0.0295467	ADHD	ASD
LAMB2	3	49058546	49270599	0.000153294	0.0312377	ADHD	ASD
LAMB2P1	3	49090291	49291834	0.000142816	0.0300305	ADHD	ASD
LINC00461	5	87736596	88080620	2.24795e-12	4.90144e-08	ADHD	ASD
LOC100128505	9	119166561	119424572	0.00013939	0.0297967	ADHD	ASD
LOC100129917	4	673936	875636	0.000339639	0.0486707	ADHD	ASD
LOC100506844	12	58225231	58429947	0.000168859	0.0317397	ADHD	ASD
LOC101927829	3	20283959	20492420	0.000298004	0.0451787	ADHD	ASD
LOC101928241	1	96619624	96939681	3.85236e-06	0.00419984	ADHD	ASD
LOC101928767	14	86301021	86696121	0.000289611	0.044932	ADHD	ASD
LOC101929172	8	21055749	21266960	1.13362e-05	0.00726983	ADHD	ASD
LOC101929591	20	21075043	21298927	8.67233e-10	4.72729e-06	ADHD	ASD
LOC101929625	20	21450661	21696360	0.000284254	0.044932	ADHD	ASD
LOC102546226	5	87604798	87834907	0.000161654	0.0317397	ADHD	ASD
LOC153910	6	142747591	143059026	0.000263436	0.043847	ADHD	ASD
LOC644919	14	41323915	41710251	0.000355368	0.0499899	ADHD	ASD
LSMEM2	3	50216517	50425545	8.95037e-05	0.0232277	ADHD	ASD
LTBP2	14	74864885	75179034	0.000288021	0.044932	ADHD	ASD
MANBA	4	103452642	103782151	1.74253e-07	0.000316617	ADHD	ASD
MAP4	3	47792179	48230769	1.25138e-05	0.00777211	ADHD	ASD
MDH1	2	63715742	63934330	9.89038e-05	0.0247874	ADHD	ASD
MEF2C	5	87914057	88299922	6.90153e-06	0.00557337	ADHD	ASD
MIR1226	3	47791044	47991119	1.10265e-05	0.00726983	ADHD	ASD
MIR138-1	3	44055703	44255802	4.85278e-05	0.0167952	ADHD	ASD
MIR2113	6	98372406	98572495	2.22401e-07	0.000373018	ADHD	ASD
MIR26A2	12	58118391	58318475	0.000150875	0.0310347	ADHD	ASD
MIR3907	7	151030574	151230725	3.39923e-05	0.0138477	ADHD	ASD
MIR5193	3	49743569	49943678	2.17571e-05	0.0115705	ADHD	ASD
MIR5787	3	50164867	50364922	5.07843e-05	0.0172812	ADHD	ASD
MIR598	8	10792715	10992812	0.000204776	0.0375204	ADHD	ASD
MIR6735	1	43814209	44014282	1.9495e-05	0.0109306	ADHD	ASD
MIR6872	3	50210666	50410728	8.29739e-05	0.0223353	ADHD	ASD
MIR6890	3	49037286	49237347	0.000136112	0.0295467	ADHD	ASD
MIR9-2	5	87862670	88062757	1.04829e-10	1.07393e-06	ADHD	ASD
MON1A	3	49846301	50067445	0.000200896	0.0371606	ADHD	ASD
MSRA	8	9811778	10386401	4.2135e-05	0.0155198	ADHD	ASD
MST1	3	49621379	49826196	3.54176e-05	0.0138477	ADHD	ASD
MST1R	3	49824435	50041306	5.57379e-05	0.0183514	ADHD	ASD
MTMR9	8	11041999	11285654	6.37828e-05	0.0187978	ADHD	ASD
MYH13	17	10104182	10376322	8.32397e-06	0.00625848	ADHD	ASD
NAT6	3	50233832	50436852	0.00016325	0.0317397	ADHD	ASD
NFKB1	4	103322485	103638459	1.60299e-05	0.00944636	ADHD	ASD
NKX2-2	20	21391659	21594664	7.55528e-07	0.00109824	ADHD	ASD
NKX2-4	20	21276004	21478047	1.55119e-07	0.000307475	ADHD	ASD
NSF	17	44568034	44934828	0.000107435	0.0263619	ADHD	ASD
NUB1	7	150938846	151175548	3.2454e-06	0.00416251	ADHD	ASD
PAPPA-AS1	9	119060436	119262885	5.63906e-05	0.0183514	ADHD	ASD
PCDH9	13	66776965	67904468	0.000234237	0.041704	ADHD	ASD
PDIA6	2	10823516	11078103	0.000276739	0.0446964	ADHD	ASD
PEX11B	1	145416164	145623732	0.000237872	0.0418271	ADHD	ASD
PINX1	8	10522470	10797409	2.64293e-06	0.00360166	ADHD	ASD
PKD1L3	16	71863440	72133877	8.26116e-05	0.0223353	ADHD	ASD
PMFBP1	16	72052995	72306349	6.05944e-06	0.00521416	ADHD	ASD
PNPT1	2	55761197	56021045	0.000231652	0.041704	ADHD	ASD
PNRC1	6	89690428	89894879	0.000306725	0.046123	ADHD	ASD
PPP2R3A	3	135584514	135966752	0.000289624	0.044932	ADHD	ASD
PSMD12	17	65236618	65462721	0.000129017	0.0290009	ADHD	ASD
PTPRF	1	43896546	44189343	1.47762e-10	1.07393e-06	ADHD	ASD
PUS7	7	104996959	105262685	7.16106e-05	0.0200179	ADHD	ASD
QARS	3	49033364	49242562	0.000168385	0.0317397	ADHD	ASD
QRICH1	3	48967141	49231504	0.000201108	0.0371606	ADHD	ASD
RBM5	3	50026340	50256397	0.000341525	0.0486707	ADHD	ASD
RBM8A	1	145407556	145613535	0.000312978	0.0465354	ADHD	ASD
REV1	2	99916937	100206480	0.000149414	0.031027	ADHD	ASD
RMI1	9	86495636	86718987	3.13046e-05	0.0138477	ADHD	ASD
RNF123	3	49626949	49858962	3.14892e-05	0.0138477	ADHD	ASD
RSRC1	3	157727840	158362624	8.45297e-05	0.0224105	ADHD	ASD
SDK1	7	3241079	4408631	0.000222958	0.0405115	ADHD	ASD
SEMA3B	3	50204989	50414602	9.47104e-05	0.0240124	ADHD	ASD
SEMA3B-AS1	3	50204072	50404803	0.000128583	0.0290009	ADHD	ASD
SEMA3F	3	50092847	50326508	0.000119856	0.0275089	ADHD	ASD
SH3BP2	4	2694749	2942823	0.000344402	0.0487619	ADHD	ASD
SHISA9	16	12895476	13434273	0.000269717	0.0440776	ADHD	ASD
SHOX2	3	157713799	157923952	6.19831e-05	0.0187978	ADHD	ASD
SLC35G5	8	11088494	11289695	4.27073e-05	0.0155198	ADHD	ASD
SLC38A3	3	50142678	50358411	5.15171e-05	0.0172812	ADHD	ASD
SLC9B1	4	103706204	104040896	0.000235259	0.041704	ADHD	ASD
SMARCC1	3	47527377	47923405	6.37974e-05	0.0187978	ADHD	ASD
SMARCD3	7	150836058	151074231	5.91966e-05	0.0187827	ADHD	ASD
SORCS3	10	106300858	107124993	7.62255e-06	0.00593579	ADHD	ASD
SRPK2	7	104656820	105129377	5.70561e-06	0.00518355	ADHD	ASD
SRSF12	6	89705677	89927800	5.94388e-05	0.0187827	ADHD	ASD
STRADB	2	202216391	202445574	4.1463e-05	0.0155198	ADHD	ASD
SYNDIG1L	14	74772595	74992805	0.000110697	0.0263619	ADHD	ASD
SZT2	1	43755555	44019918	0.000135609	0.0295467	ADHD	ASD
TDH	8	11097145	11325961	3.36759e-05	0.0138477	ADHD	ASD
TEX41	2	145325533	145934291	0.000107874	0.0263619	ADHD	ASD
TFAP2B	6	50686438	50915326	8.53087e-05	0.0224105	ADHD	ASD
TFAP2D	6	50581256	50840746	9.28398e-06	0.00662378	ADHD	ASD
TMEM161B-AS1	5	87464698	87832491	6.12687e-05	0.0187978	ADHD	ASD
TMEM44	3	194208401	194454150	0.000286419	0.044932	ADHD	ASD
TMEM44-AS1	3	194204996	194411561	0.000298373	0.0451787	ADHD	ASD
TRAIP	3	49766027	49993992	2.58158e-05	0.0127929	ADHD	ASD
UBA7	3	49742637	49951391	3.3202e-05	0.0138477	ADHD	ASD
UBE2D3	4	103615539	103890050	6.6526e-05	0.019086	ADHD	ASD
UBQLN1	9	86174877	86423168	0.000109927	0.0263619	ADHD	ASD
USP19	3	49045478	49258371	0.000158377	0.0315107	ADHD	ASD
VWC2L	2	215176460	215540653	5.6935e-06	0.00518355	ADHD	ASD
WDPCP	2	63248534	63915867	0.00015897	0.0315107	ADHD	ASD
WDR86	7	150978206	151207791	3.72951e-06	0.00419984	ADHD	ASD
WDR86-AS1	7	151006246	151210440	5.43641e-06	0.00518355	ADHD	ASD
WNT3	17	44739871	44996126	0.000324685	0.047834	ADHD	ASD
WNT9B	17	44828967	45054437	0.0003351	0.0486598	ADHD	ASD
XKR6	8	10653656	11158875	1.26704e-07	0.000276265	ADHD	ASD
XRCC6BP1	12	58235444	58451052	0.000260293	0.0436571	ADHD	ASD
XRN2	20	21183941	21470463	3.98512e-09	1.44819e-05	ADHD	ASD
ZNF521	18	22541887	23032214	0.000249334	0.0434509	ADHD	ASD
AGBL2	11	47581142	47836928	0.000125317	0.0453209	ADHD	AUDIT-C
ARHGAP27_2	17	43406717	43610282	9.74287e-05	0.0395783	ADHD	AUDIT-C
ARID5B	10	63561012	63956707	4.37035e-05	0.0206157	ADHD	AUDIT-C
ARL14	3	160294947	160496235	4.8142e-06	0.00696422	ADHD	AUDIT-C
ARL17A_1	17	44276499	44539163	1.19106e-05	0.00953017	ADHD	AUDIT-C
ARL17A_2	17	44486046	44757088	1.30139e-05	0.00953017	ADHD	AUDIT-C
C1QTNF4	11	47511215	47715961	1.31853e-05	0.00953017	ADHD	AUDIT-C
CADM2	3	84908132	86223579	7.74928e-08	0.000280253	ADHD	AUDIT-C
CELF1	11	47387488	47674792	2.06443e-05	0.0114862	ADHD	AUDIT-C
CRHR1	17	43597709	44013194	1.24587e-05	0.00953017	ADHD	AUDIT-C
CRHR1-IT1	17	43616340	43823595	1.51109e-05	0.00953017	ADHD	AUDIT-C
DGKZ	11	46254454	46502104	6.86841e-05	0.0292231	ADHD	AUDIT-C
FAM180B	11	47508229	47710746	1.16119e-05	0.00953017	ADHD	AUDIT-C
GPM6A	4	176454087	177023842	1.51439e-05	0.00953017	ADHD	AUDIT-C
KANSL1	17	44007281	44402740	1.03302e-05	0.00953017	ADHD	AUDIT-C
KANSL1-AS1	17	44170938	44374089	7.96589e-06	0.00953017	ADHD	AUDIT-C
KBTBD4	11	47493748	47700567	4.50085e-06	0.00696422	ADHD	AUDIT-C
KPNA4	3	160112782	160383376	1.32243e-05	0.00953017	ADHD	AUDIT-C
LINC00461	5	87736596	88080620	1.16294e-11	1.26173e-07	ADHD	AUDIT-C
LOC101927700	20	51137376	51366965	0.000117622	0.0448277	ADHD	AUDIT-C
LOC101928241	1	96619624	96939681	4.91203e-05	0.0226779	ADHD	AUDIT-C
LOC644172_1	17	43577491	43779748	1.60327e-05	0.00966372	ADHD	AUDIT-C
LOC644172_2	17	44220929	44423154	1.15545e-05	0.00953017	ADHD	AUDIT-C
LRRC37A	17	44272496	44515160	1.20978e-05	0.00953017	ADHD	AUDIT-C
LRRC37A2	17	44490075	44733014	1.75551e-05	0.0102953	ADHD	AUDIT-C
LRRC37A4P	17	43483248	43697889	2.25466e-05	0.012231	ADHD	AUDIT-C
MADD	11	47190926	47451582	5.59059e-05	0.0247572	ADHD	AUDIT-C
MANBA	4	103452642	103782151	9.72379e-09	4.21993e-05	ADHD	AUDIT-C
MAPT	17	43871747	44205699	1.12013e-05	0.00953017	ADHD	AUDIT-C
MAPT-AS1	17	43820721	44072879	1.14695e-05	0.00953017	ADHD	AUDIT-C
MAPT-IT1	17	43873148	44076164	1.28587e-05	0.00953017	ADHD	AUDIT-C
MEF2BNB	19	19187712	19403400	4.21779e-05	0.0203382	ADHD	AUDIT-C
MEF2BNB-MEF2B	19	19156375	19403400	0.000124359	0.0453209	ADHD	AUDIT-C
MEF2C	5	87914057	88299922	4.68455e-11	3.38833e-07	ADHD	AUDIT-C
MEF2C-AS1	5	88079146	88428193	1.10126e-07	0.000341376	ADHD	AUDIT-C
MGC57346	17	43597711	43815329	1.45875e-05	0.00953017	ADHD	AUDIT-C
MIR2113	6	98372406	98572495	3.35193e-05	0.0169148	ADHD	AUDIT-C
MIR4315-2_1	17	43452728	43652801	0.000130487	0.046417	ADHD	AUDIT-C
MIR5688	3	85334859	85534942	1.27968e-06	0.00277678	ADHD	AUDIT-C
MIR6079	1	44204293	44404355	0.000122968	0.0453209	ADHD	AUDIT-C
MIR9-2	5	87862670	88062757	5.87379e-12	1.26173e-07	ADHD	AUDIT-C
MTCH2	11	47538857	47764206	1.53719e-05	0.00953017	ADHD	AUDIT-C
NDUFS3	11	47500561	47706115	8.85149e-06	0.00953017	ADHD	AUDIT-C
NFKB1	4	103322485	103638459	9.80192e-10	5.3173e-06	ADHD	AUDIT-C
NR2C2AP	19	19212223	19414238	9.84943e-05	0.0395783	ADHD	AUDIT-C
NSF	17	44568034	44934828	6.82652e-07	0.00164587	ADHD	AUDIT-C
NSFP1_1	17	44350178	44600463	2.70238e-05	0.0139616	ADHD	AUDIT-C
NSFP1_2	17	44568099	44818040	4.12485e-05	0.0203382	ADHD	AUDIT-C
PLEKHM1	17	43413265	43668146	6.38836e-05	0.0277242	ADHD	AUDIT-C
PTPMT1	11	47486981	47695013	4.23567e-06	0.00696422	ADHD	AUDIT-C
RFXANK	19	19203007	19412678	5.14609e-05	0.0232636	ADHD	AUDIT-C
RUNX1T1	8	92867194	93215454	3.94508e-07	0.00107005	ADHD	AUDIT-C
SCARNA7	3	160132694	160333024	8.39057e-05	0.0350129	ADHD	AUDIT-C
SEMA6D	15	47376402	48166420	2.04243e-05	0.0114862	ADHD	AUDIT-C
SPI1	11	47276408	47500127	0.000117756	0.0448277	ADHD	AUDIT-C
SPPL2C	17	43822255	44024438	9.21786e-06	0.00953017	ADHD	AUDIT-C
ST3GAL3	1	44073203	44496837	0.000106255	0.0419204	ADHD	AUDIT-C
STH	17	43976615	44177060	1.47679e-05	0.00953017	ADHD	AUDIT-C
TEX41	2	145325533	145934291	2.39521e-05	0.0126765	ADHD	AUDIT-C
TSPAN5	4	99291517	99679812	0.000138978	0.0486399	ADHD	AUDIT-C
WNT3	17	44739871	44996126	1.93534e-06	0.00349959	ADHD	AUDIT-C
WNT9B	17	44828967	45054437	1.68748e-06	0.00332879	ADHD	AUDIT-C
ARL14	3	160294947	160496235	1.03647e-05	0.0186962	ADHD	AUDIT-P
CACNA2D1	7	81479417	82173031	5.63594e-06	0.0121995	ADHD	AUDIT-P
CADM2	3	84908132	86223579	3.14273e-07	0.00136055	ADHD	AUDIT-P
ITPR3	6	33489155	33764348	2.31821e-05	0.0358428	ADHD	AUDIT-P
KPNA4	3	160112782	160383376	5.11164e-06	0.0121995	ADHD	AUDIT-P
LINC00461	5	87736596	88080620	1.0625e-08	0.000114995	ADHD	AUDIT-P
LOC100507002	17	62996929	63207212	4.80578e-06	0.0121995	ADHD	AUDIT-P
MEF2C	5	87914057	88299922	9.08204e-08	0.0006553	ADHD	AUDIT-P
MIR5688	3	85334859	85534942	8.59621e-07	0.00303296	ADHD	AUDIT-P
MIR9-2	5	87862670	88062757	2.03768e-09	4.41076e-05	ADHD	AUDIT-P
NFKB1	4	103322485	103638459	1.33944e-07	0.000724837	ADHD	AUDIT-P
RUNX1T1	8	92867194	93215454	9.80816e-07	0.00303296	ADHD	AUDIT-P
SCARNA7	3	160132694	160333024	1.00892e-05	0.0186962	ADHD	AUDIT-P
ST3GAL3	1	44073203	44496837	1.39057e-05	0.023154	ADHD	AUDIT-P
AGBL2	11	47581142	47836928	7.65222e-05	0.0282198	ADHD	AUDIT-T
ARHGAP27_2	17	43406717	43610282	7.78921e-05	0.0282463	ADHD	AUDIT-T
ARID5B	10	63561012	63956707	3.40144e-05	0.0154184	ADHD	AUDIT-T
ARL14	3	160294947	160496235	5.43722e-07	0.00107548	ADHD	AUDIT-T
ARL17A_1	17	44276499	44539163	8.69609e-06	0.00672542	ADHD	AUDIT-T
ARL17A_2	17	44486046	44757088	7.52415e-06	0.00672542	ADHD	AUDIT-T
ARTN	1	44298991	44502912	4.19251e-05	0.0178864	ADHD	AUDIT-T
C1QTNF4	11	47511215	47715961	7.4926e-06	0.00672542	ADHD	AUDIT-T
CADM2	3	84908132	86223579	1.22307e-08	4.43525e-05	ADHD	AUDIT-T
CELF1	11	47387488	47674792	9.74753e-06	0.00672542	ADHD	AUDIT-T
CHRM4	11	46306639	46508107	0.000159011	0.0483507	ADHD	AUDIT-T
CREB3L1	11	46199188	46442972	0.000123347	0.0394674	ADHD	AUDIT-T
CRHR1	17	43597709	44013194	1.02003e-05	0.00672542	ADHD	AUDIT-T
CRHR1-IT1	17	43616340	43823595	1.28321e-05	0.007546	ADHD	AUDIT-T
DGKZ	11	46254454	46502104	3.21261e-05	0.0148723	ADHD	AUDIT-T
DPH2	1	44335652	44539043	0.000159999	0.0483507	ADHD	AUDIT-T
FAM180B	11	47508229	47710746	6.54881e-06	0.00672542	ADHD	AUDIT-T
GPM6A	4	176454087	177023842	2.61677e-05	0.0126524	ADHD	AUDIT-T
IPO13	1	44312477	44533694	4.06778e-05	0.0178864	ADHD	AUDIT-T
KANSL1	17	44007281	44402740	7.91171e-06	0.00672542	ADHD	AUDIT-T
KANSL1-AS1	17	44170938	44374089	6.01815e-06	0.00672542	ADHD	AUDIT-T
KBTBD4	11	47493748	47700567	2.42157e-06	0.00329303	ADHD	AUDIT-T
KPNA4	3	160112782	160383376	1.44761e-06	0.00228739	ADHD	AUDIT-T
LINC00461	5	87736596	88080620	7.83075e-13	8.51908e-09	ADHD	AUDIT-T
LOC101928241	1	96619624	96939681	5.05776e-05	0.0207636	ADHD	AUDIT-T
LOC644172_1	17	43577491	43779748	1.37582e-05	0.00768344	ADHD	AUDIT-T
LOC644172_2	17	44220929	44423154	8.46882e-06	0.00672542	ADHD	AUDIT-T
LRRC37A	17	44272496	44515160	8.84269e-06	0.00672542	ADHD	AUDIT-T
LRRC37A2	17	44490075	44733014	1.37721e-05	0.00768344	ADHD	AUDIT-T
LRRC37A4P	17	43483248	43697889	1.77345e-05	0.00941142	ADHD	AUDIT-T
MADD	11	47190926	47451582	2.52416e-05	0.012482	ADHD	AUDIT-T
MANBA	4	103452642	103782151	5.14217e-09	2.23767e-05	ADHD	AUDIT-T
MAPT	17	43871747	44205699	8.78277e-06	0.00672542	ADHD	AUDIT-T
MAPT-AS1	17	43820721	44072879	9.10272e-06	0.00672542	ADHD	AUDIT-T
MAPT-IT1	17	43873148	44076164	1.01308e-05	0.00672542	ADHD	AUDIT-T
MDK	11	46302333	46505387	9.97683e-05	0.0339181	ADHD	AUDIT-T
MEF2BNB	19	19187712	19403400	0.000148049	0.0460179	ADHD	AUDIT-T
MEF2C	5	87914057	88299922	1.16318e-11	8.43618e-08	ADHD	AUDIT-T
MEF2C-AS1	5	88079146	88428193	1.56889e-07	0.0004267	ADHD	AUDIT-T
MGC57346	17	43597711	43815329	1.23798e-05	0.00748221	ADHD	AUDIT-T
MIPOL1	14	37567117	38120464	0.000118304	0.0384189	ADHD	AUDIT-T
MIR15B	3	160022375	160222473	0.000102107	0.034179	ADHD	AUDIT-T
MIR2113	6	98372406	98572495	1.45983e-05	0.00794075	ADHD	AUDIT-T
MIR4315-2_1	17	43452728	43652801	0.000105935	0.0349231	ADHD	AUDIT-T
MIR4688	11	46297951	46498034	8.67648e-05	0.0299655	ADHD	AUDIT-T
MIR548AV	10	63636060	63836088	6.48606e-05	0.0252007	ADHD	AUDIT-T
MIR5688	3	85334859	85534942	2.69968e-07	0.000652663	ADHD	AUDIT-T
MIR6079	1	44204293	44404355	5.72189e-05	0.0226358	ADHD	AUDIT-T
MIR9-2	5	87862670	88062757	4.62444e-13	8.51908e-09	ADHD	AUDIT-T
MTCH2	11	47538857	47764206	8.70875e-06	0.00672542	ADHD	AUDIT-T
MYBPC3	11	47252956	47474253	7.20658e-05	0.0270346	ADHD	AUDIT-T
NDUFS3	11	47500561	47706115	4.94267e-06	0.00632603	ADHD	AUDIT-T
NFKB1	4	103322485	103638459	1.77201e-10	9.63885e-07	ADHD	AUDIT-T
NSF	17	44568034	44934828	4.40347e-07	0.000958108	ADHD	AUDIT-T
NSFP1_1	17	44350178	44600463	1.96128e-05	0.0101604	ADHD	AUDIT-T
NSFP1_2	17	44568099	44818040	2.7083e-05	0.0128103	ADHD	AUDIT-T
PLEKHM1	17	43413265	43668146	5.05777e-05	0.0207636	ADHD	AUDIT-T
PTPMT1	11	47486981	47695013	2.22138e-06	0.00322218	ADHD	AUDIT-T
RFXANK	19	19203007	19412678	0.000131105	0.0413419	ADHD	AUDIT-T
RUNX1T1	8	92867194	93215454	6.93223e-08	0.000215474	ADHD	AUDIT-T
SCARNA7	3	160132694	160333024	9.6434e-06	0.00672542	ADHD	AUDIT-T
SEMA6D	15	47376402	48166420	4.16514e-05	0.0178864	ADHD	AUDIT-T
SMC4	3	160017091	160252749	8.25632e-05	0.0289744	ADHD	AUDIT-T
SPI1	11	47276408	47500127	5.4441e-05	0.0219357	ADHD	AUDIT-T
SPPL2C	17	43822255	44024438	7.29197e-06	0.00672542	ADHD	AUDIT-T
ST3GAL3	1	44073203	44496837	2.27216e-05	0.0114971	ADHD	AUDIT-T
STH	17	43976615	44177060	1.15312e-05	0.00716844	ADHD	AUDIT-T
TEX41	2	145325533	145934291	1.10856e-05	0.00709416	ADHD	AUDIT-T
TRIM59	3	160053290	160267626	7.17122e-05	0.0270346	ADHD	AUDIT-T
TSPAN5	4	99291517	99679812	8.2062e-05	0.0289744	ADHD	AUDIT-T
WNT3	17	44739871	44996126	1.4718e-06	0.00228739	ADHD	AUDIT-T
WNT9B	17	44828967	45054437	1.16883e-06	0.00211929	ADHD	AUDIT-T
ASTN2	9	119087503	120277317	1.16025e-05	0.0110133	ADHD	BIP
C2orf82	2	233634993	233841107	2.54892e-05	0.0206104	ADHD	BIP
CACNA1D	3	53429075	53946492	6.10601e-05	0.0325138	ADHD	BIP
CDC20	1	43724625	43928873	9.8261e-05	0.0429047	ADHD	BIP
CDH8	16	61585914	62170739	3.72038e-07	0.00135372	ADHD	BIP
CHDH	3	53750323	53980420	2.80002e-05	0.0218321	ADHD	BIP
CILP2	19	19549073	19757468	4.72842e-05	0.0286708	ADHD	BIP
DAGLA	11	61347904	61614474	3.37384e-07	0.00135372	ADHD	BIP
DDN	12	49288932	49493088	7.68605e-05	0.0364787	ADHD	BIP
DHH	12	49383205	49588602	4.52084e-05	0.0286708	ADHD	BIP
DKFZP434K028	11	61421500	61625136	2.20215e-07	0.00120193	ADHD	BIP
EMCN	4	101216497	101539250	9.09209e-05	0.0405099	ADHD	BIP
FADS1	11	61467096	61684529	7.49053e-06	0.00817666	ADHD	BIP
FEN1	11	61460108	61664714	2.34492e-06	0.00365673	ADHD	BIP
GATAD2A	19	19396641	19719741	1.81699e-05	0.0158674	ADHD	BIP
GIGYF2	2	233462014	233825289	3.85643e-05	0.0277771	ADHD	BIP
HAPLN4	19	19266451	19473596	8.49625e-08	0.00120193	ADHD	BIP
HAUS2	15	42741010	42962190	4.79858e-05	0.0286708	ADHD	BIP
HOMER1	5	78569646	78909659	5.78081e-05	0.0315516	ADHD	BIP
KMT2D	12	49312757	49549107	8.36644e-06	0.00869791	ADHD	BIP
LMBR1L	12	49390922	49604680	3.94417e-05	0.0277771	ADHD	BIP
MAD1L1	7	1755427	2372583	4.85901e-05	0.0286708	ADHD	BIP
MAU2	19	19331629	19569563	6.65743e-06	0.00764974	ADHD	BIP
MEF2B	19	19156375	19381098	1.46442e-05	0.0133214	ADHD	BIP
MEF2BNB	19	19187712	19403400	2.07522e-06	0.00348509	ADHD	BIP
MEF2BNB-MEF2B	19	19156375	19403400	2.87242e-06	0.00418071	ADHD	BIP
MIR1908	11	61482632	61682712	6.85552e-05	0.0340159	ADHD	BIP
MIR2113	6	98372406	98572495	0.000105066	0.0447341	ADHD	BIP
MIR4655	7	1783815	1983889	1.97921e-05	0.0166193	ADHD	BIP
MIR611	11	61459966	61660033	1.12909e-06	0.00218279	ADHD	BIP
MPL	1	43703474	43920135	7.5775e-05	0.0364787	ADHD	BIP
MYRF	11	61420120	61655989	1.48327e-07	0.00120193	ADHD	BIP
NCAN	19	19222781	19463061	1.82775e-07	0.00120193	ADHD	BIP
NDUFA13	19	19527018	19739013	6.80837e-05	0.0340159	ADHD	BIP
NGEF	2	233643395	233977951	4.71602e-05	0.0286708	ADHD	BIP
NR2C2AP	19	19212223	19414238	1.16439e-06	0.00218279	ADHD	BIP
PDE1C	7	31690792	32439016	8.73433e-05	0.0397266	ADHD	BIP
PRKAG1	12	49296054	49512629	1.1336e-05	0.0110133	ADHD	BIP
PTPRF	1	43896546	44189343	4.70668e-05	0.0286708	ADHD	BIP
RFXANK	19	19203007	19412678	1.19978e-06	0.00218279	ADHD	BIP
RHEBL1	12	49358467	49563775	5.23496e-06	0.00672291	ADHD	BIP
RIT2	18	40223182	40795657	0.000107326	0.0447341	ADHD	BIP
RUNX1T1	8	92867194	93215454	3.42731e-05	0.0258017	ADHD	BIP
SHISA9	16	12895476	13434273	5.49885e-05	0.0315516	ADHD	BIP
STARD9	15	42767856	43113196	6.32264e-06	0.00764974	ADHD	BIP
SUGP1	19	19287321	19531321	8.73582e-07	0.00218279	ADHD	BIP
TCF12	15	57110832	57680714	0.000117077	0.0473338	ADHD	BIP
TFAP2B	6	50686438	50915326	4.8149e-06	0.00656993	ADHD	BIP
TFAP2D	6	50581256	50840746	6.46745e-05	0.0336184	ADHD	BIP
TM6SF2	19	19275173	19484074	7.21852e-07	0.00218279	ADHD	BIP
TMEM258	11	61456601	61660085	1.11474e-06	0.00218279	ADHD	BIP
TSSK6	19	19525027	19726469	5.70507e-05	0.0315516	ADHD	BIP
TUBA1B	12	49421566	49625304	0.000108598	0.0447341	ADHD	BIP
YJEFN3	19	19539669	19748393	8.54394e-05	0.0396875	ADHD	BIP
ACAD10	12	112023856	112294911	3.97874e-05	0.0455126	ADHD	CU
AGO2	8	141441263	141745646	3.55043e-05	0.0428695	ADHD	CU
DUSP6	12	89641601	89846636	1.93163e-06	0.00839641	ADHD	CU
FBXL17	5	107094733	107817799	3.99468e-06	0.00950478	ADHD	CU
FEZF1	7	121841447	122044565	8.96875e-06	0.0149944	ADHD	CU
FEZF1-AS1	7	121843711	122050131	4.93882e-06	0.0097582	ADHD	CU
FOXP2	7	113626364	114433827	2.89226e-07	0.00157151	ADHD	CU
HYI	1	43816673	44019660	1.00503e-05	0.0156023	ADHD	CU
LINC00461	5	87736596	88080620	2.86637e-06	0.00889968	ADHD	CU
LOC101927295	1	73671852	73904560	6.14467e-08	0.000667741	ADHD	CU
MEF2C	5	87914057	88299922	3.0672e-05	0.0392133	ADHD	CU
MIR2113	6	98372406	98572495	2.73573e-06	0.00889968	ADHD	CU
MIR5688	3	85334859	85534942	7.39468e-10	1.60716e-05	ADHD	CU
MIR6735	1	43814209	44014282	1.2801e-05	0.0185477	ADHD	CU
MIR9-2	5	87862670	88062757	4.02833e-06	0.00950478	ADHD	CU
PCDH7	4	30622029	31248423	4.37323e-06	0.00950478	ADHD	CU
PTPRF	1	43896546	44189343	2.20295e-05	0.0299244	ADHD	CU
RUNX1T1	8	92867194	93215454	1.0963e-07	0.000794232	ADHD	CU
SORCS3	10	106300858	107124993	6.6479e-06	0.0120405	ADHD	CU
SZT2	1	43755555	44019918	4.54977e-05	0.0494423	ADHD	CU
XRN2	20	21183941	21470463	1.59002e-06	0.0344622	ADHD	PTSD
ABHD17A	19	1776974	1985518	0.000105875	0.0197994	ADHD	SCZ
ACTR5	20	37277096	37501089	0.000264777	0.0357612	ADHD	SCZ
ADAT3	19	1805370	2013446	6.06439e-05	0.0151725	ADHD	SCZ
AMBRA1	11	46317961	46715619	4.84661e-06	0.00321345	ADHD	SCZ
ANP32E	1	150090716	150308504	0.000190313	0.0295322	ADHD	SCZ
APH1A	1	150137798	150341609	0.000250921	0.0343134	ADHD	SCZ
ARHGAP1	11	46598624	46822215	0.000152585	0.0258802	ADHD	SCZ
ARID5B	10	63561012	63956707	0.000243977	0.0337862	ADHD	SCZ
ARL6IP4	12	123364606	123567460	0.000369557	0.0463789	ADHD	SCZ
ARTN	1	44298991	44502912	9.74333e-06	0.00473742	ADHD	SCZ
ATG13	11	46538825	46797568	4.49961e-05	0.011994	ADHD	SCZ
ATP6V0B	1	44340601	44543972	0.000164878	0.0271243	ADHD	SCZ
B4GALT2	1	44344873	44556843	6.40737e-05	0.0151725	ADHD	SCZ
BAK1	6	33440322	33648070	1.93992e-05	0.00700771	ADHD	SCZ
BDH2	4	103898781	104121024	0.000239939	0.0337862	ADHD	SCZ
BTBD18	11	57410985	57619253	0.000333578	0.0429335	ADHD	SCZ
C11orf31	11	57408721	57610883	0.000370946	0.0463789	ADHD	SCZ
C1orf210	1	43647556	43851288	2.18502e-05	0.00736497	ADHD	SCZ
C1orf54	1	150145182	150353335	0.00024897	0.0342608	ADHD	SCZ
C20orf195	20	62084372	62288035	0.000129994	0.0227541	ADHD	SCZ
C2orf82	2	233634993	233841107	1.37432e-07	0.000255901	ADHD	SCZ
CA14	1	150130217	150337480	0.000184786	0.0288794	ADHD	SCZ
CACNB2	10	18329605	18930688	2.97984e-05	0.00944913	ADHD	SCZ
CALN1	7	71144475	71977360	1.42168e-05	0.00590424	ADHD	SCZ
CCDC24	1	44357279	44562198	0.000312202	0.0406606	ADHD	SCZ
CD34	1	207959882	208184683	0.000310968	0.0406606	ADHD	SCZ
CD46	1	207825382	208068861	0.000391922	0.0486345	ADHD	SCZ
CDC20	1	43724625	43928873	7.56908e-08	0.000255901	ADHD	SCZ
CHRM4	11	46306639	46508107	5.10243e-06	0.00328357	ADHD	SCZ
CILP2	19	19549073	19757468	0.000242615	0.0337862	ADHD	SCZ
CISD2	4	103690134	103913963	4.943e-05	0.0127239	ADHD	SCZ
CREB3L1	11	46199188	46442972	1.36152e-05	0.00584117	ADHD	SCZ
CSNK1G2	19	1841160	2081336	0.000102406	0.0196548	ADHD	SCZ
CSNK1G2-AS1	19	1852525	2054548	0.000100477	0.0194552	ADHD	SCZ
CTNND1	11	57429233	57686652	0.000157297	0.0262722	ADHD	SCZ
CXXC4	4	105289462	105516058	0.000294652	0.0390726	ADHD	SCZ
DGKZ	11	46254454	46502104	4.57844e-06	0.00313051	ADHD	SCZ
DPH2	1	44335652	44539043	0.000112275	0.0203023	ADHD	SCZ
DUSP6	12	89641601	89846636	1.62779e-05	0.00624843	ADHD	SCZ
EFHD1	2	233370766	233647491	1.94203e-05	0.00700771	ADHD	SCZ
EGR1	5	137701180	137905004	0.000109921	0.0203023	ADHD	SCZ
ELFN1	7	1648797	1887590	6.51503e-05	0.0151725	ADHD	SCZ
ELOVL1	1	43729067	43933745	1.75435e-07	0.000255901	ADHD	SCZ
ETF1	5	137741781	137978989	2.62491e-05	0.00857209	ADHD	SCZ
GALNT2	1	230093535	230517876	0.000100029	0.0194552	ADHD	SCZ
GATAD2A	19	19396641	19719741	6.29537e-05	0.0151725	ADHD	SCZ
GGNBP1	6	33451475	33656803	1.46656e-05	0.00590424	ADHD	SCZ
GIGYF2	2	233462014	233825289	1.44324e-07	0.000255901	ADHD	SCZ
GMEB2	20	62118954	62358381	3.14753e-05	0.00983828	ADHD	SCZ
GNA13	17	62905406	63152920	8.11668e-05	0.0165975	ADHD	SCZ
GPM6A	4	176454087	177023842	7.1051e-06	0.00395371	ADHD	SCZ
GPX5	6	28393788	28602728	1.33709e-05	0.00584117	ADHD	SCZ
GPX6	6	28371072	28583570	7.79568e-06	0.00406118	ADHD	SCZ
HAPLN4	19	19266451	19473596	5.85562e-06	0.00350477	ADHD	SCZ
HARBI1	11	46524855	46738777	1.68356e-05	0.00635109	ADHD	SCZ
HCN1	5	45155051	45796220	7.45448e-05	0.0162655	ADHD	SCZ
HELZ2	20	62089438	62305592	1.46497e-05	0.00590424	ADHD	SCZ
HFE	6	25987508	26195469	2.10972e-05	0.00732709	ADHD	SCZ
HIST1H1A	6	25917259	26118040	0.000121658	0.0216412	ADHD	SCZ
HIST1H1C	6	25955967	26156699	3.27881e-05	0.0101043	ADHD	SCZ
HIST1H1T	6	26007639	26208364	6.75178e-05	0.0153884	ADHD	SCZ
HIST1H2AB	6	25933319	26133796	0.00017815	0.0280426	ADHD	SCZ
HIST1H2AC	6	26024372	26224918	7.77544e-05	0.016279	ADHD	SCZ
HIST1H2BB	6	25943454	26143885	0.000154814	0.0260563	ADHD	SCZ
HIST1H2BC	6	26023694	26224132	4.06745e-05	0.0112653	ADHD	SCZ
HIST1H3A	6	25920717	26121186	0.000105067	0.0197994	ADHD	SCZ
HIST1H3B	6	25931816	26132288	0.000239121	0.0337862	ADHD	SCZ
HIST1H3C	6	25945638	26146097	0.000214097	0.0320853	ADHD	SCZ
HIST1H4A	6	25921906	26122278	7.5083e-05	0.0162655	ADHD	SCZ
HIST1H4B	6	25927123	26127480	0.000204957	0.0311421	ADHD	SCZ
HIST1H4C	6	26004175	26204565	4.17502e-05	0.0112777	ADHD	SCZ
HSPA9	5	137790570	138011318	6.62307e-05	0.015254	ADHD	SCZ
HYI	1	43816673	44019660	1.06014e-07	0.000255901	ADHD	SCZ
IGSF21	1	18334239	18804977	0.000241813	0.0337862	ADHD	SCZ
IGSF9B	11	133678519	133926649	0.000345102	0.0438822	ADHD	SCZ
IP6K3	6	33589442	33814762	5.79972e-07	0.000543512	ADHD	SCZ
IPO13	1	44312477	44533694	1.9537e-05	0.00700771	ADHD	SCZ
ITPR3	6	33489155	33764348	3.51314e-07	0.000373205	ADHD	SCZ
KCNJ13	2	233530511	233741275	2.17863e-07	0.000297927	ADHD	SCZ
KDM4A	1	44015796	44271189	4.8946e-08	0.000233652	ADHD	SCZ
KDM4A-AS1	1	44065408	44273012	1.20255e-07	0.000255901	ADHD	SCZ
KIZ	20	21006623	21327258	6.33648e-06	0.00364848	ADHD	SCZ
KMT2E	7	104554636	104854532	1.48416e-05	0.00590424	ADHD	SCZ
KMT2E-AS1	7	104550988	104754588	8.53196e-05	0.0171265	ADHD	SCZ
LEMD2	6	33638989	33856906	1.6866e-06	0.00136677	ADHD	SCZ
LHFPL3-AS2	7	104435074	104667092	7.71743e-05	0.016279	ADHD	SCZ
LINC00336	6	33453882	33661115	2.02729e-05	0.00715439	ADHD	SCZ
LINC00461	5	87736596	88080620	4.21325e-07	0.000419027	ADHD	SCZ
LINC01004	7	104522193	104731612	4.00248e-05	0.0112275	ADHD	SCZ
LOC100507002	17	62996929	63207212	0.000192868	0.029718	ADHD	SCZ
LOC100507091	12	123465930	123669291	4.54982e-05	0.011994	ADHD	SCZ
LOC101927229	18	52673134	52891537	3.80542e-05	0.0108336	ADHD	SCZ
LOC101927295	1	73671852	73904560	3.00953e-07	0.000346571	ADHD	SCZ
LOC101928241	1	96619624	96939681	0.000270176	0.0362666	ADHD	SCZ
LOC101928778	1	177569658	177779465	4.86465e-05	0.0126713	ADHD	SCZ
LOC101929591	20	21075043	21298927	1.13293e-05	0.00527417	ADHD	SCZ
LOC102546226	5	87604798	87834907	0.000137413	0.023721	ADHD	SCZ
LOC148696	1	207891723	208095941	0.000116459	0.0208863	ADHD	SCZ
LOC285819	6	26372171	26582737	6.51836e-05	0.0151725	ADHD	SCZ
MAD1L1	7	1755427	2372583	1.1734e-05	0.00534874	ADHD	SCZ
MANBA	4	103452642	103782151	7.22799e-06	0.00395371	ADHD	SCZ
MAU2	19	19331629	19569563	3.42253e-05	0.0102582	ADHD	SCZ
MDK	11	46302333	46505387	5.43092e-06	0.0033951	ADHD	SCZ
MED8	1	43749578	43955483	1.66284e-07	0.000255901	ADHD	SCZ
MEF2C	5	87914057	88299922	1.09819e-07	0.000255901	ADHD	SCZ
MEF2C-AS1	5	88079146	88428193	1.30262e-05	0.00581658	ADHD	SCZ
MIR137	1	98411625	98611727	7.20333e-05	0.0160825	ADHD	SCZ
MIR137HG	1	98353555	98615249	8.00534e-05	0.0165242	ADHD	SCZ
MIR2682	1	98410798	98610907	6.45022e-05	0.0151725	ADHD	SCZ
MIR29B2	1	207875787	208075868	0.000137686	0.023721	ADHD	SCZ
MIR29C	1	207875196	208075284	0.000175383	0.0278328	ADHD	SCZ
MIR3160-1	11	46373354	46573439	8.79136e-06	0.00447337	ADHD	SCZ
MIR4304	12	123395213	123595275	0.000170273	0.0275969	ADHD	SCZ
MIR4655	7	1783815	1983889	2.7218e-06	0.0019851	ADHD	SCZ
MIR4688	11	46297951	46498034	5.92672e-06	0.00350477	ADHD	SCZ
MIR548AI	14	29796116	30274608	3.64157e-05	0.0106237	ADHD	SCZ
MIR6079	1	44204293	44404355	5.96174e-07	0.000543512	ADHD	SCZ
MIR6734	1	43730318	43930386	5.33939e-08	0.000233652	ADHD	SCZ
MIR6735	1	43814209	44014282	1.52496e-07	0.000255901	ADHD	SCZ
MIR9-2	5	87862670	88062757	7.71466e-06	0.00406118	ADHD	SCZ
MLN	6	33662448	33871793	3.65214e-06	0.0025777	ADHD	SCZ
MPHOSPH9	12	123540942	123817785	0.000111592	0.0203023	ADHD	SCZ
MPL	1	43703474	43920135	2.41184e-07	0.000310418	ADHD	SCZ
MSL2	3	135767759	136014688	5.12116e-05	0.0130292	ADHD	SCZ
NCAN	19	19222781	19463061	7.03704e-05	0.0158732	ADHD	SCZ
NDUFA13	19	19527018	19739013	0.000221843	0.0325767	ADHD	SCZ
NGEF	2	233643395	233977951	2.86645e-07	0.000346571	ADHD	SCZ
NKX2-4	20	21276004	21478047	0.000175545	0.0278328	ADHD	SCZ
NR2C2AP	19	19212223	19414238	0.000212962	0.0320853	ADHD	SCZ
OGFOD2	12	123359353	123564588	0.000405572	0.0495749	ADHD	SCZ
OPRD1	1	29038653	29290208	7.6036e-05	0.016279	ADHD	SCZ
PCCB	3	135869166	136149013	8.98087e-05	0.0177028	ADHD	SCZ
PCDH7	4	30622029	31248423	3.55039e-05	0.0104976	ADHD	SCZ
PITPNM2	12	123368026	123694975	2.29907e-05	0.00762178	ADHD	SCZ
PLCL1	2	198569425	199114608	7.81212e-05	0.016279	ADHD	SCZ
POC1B	12	89713497	90020039	4.16759e-05	0.0112777	ADHD	SCZ
PPP2R3A	3	135584514	135966752	0.000242965	0.0337862	ADHD	SCZ
PRKD1	14	29945686	30496899	6.49836e-05	0.0151725	ADHD	SCZ
PTPRF	1	43896546	44189343	9.3917e-10	2.0549e-05	ADHD	SCZ
PUS7	7	104996959	105262685	0.000197644	0.030241	ADHD	SCZ
RBFOX1	16	5969131	7863340	0.00016016	0.0265477	ADHD	SCZ
REEP2	5	137674689	137882658	0.000220541	0.0325767	ADHD	SCZ
RFXANK	19	19203007	19412678	0.00023481	0.0337862	ADHD	SCZ
SCAMP4	19	1805372	2026012	8.97913e-05	0.0177028	ADHD	SCZ
SEMA6D	15	47376402	48166420	3.58195e-07	0.000373205	ADHD	SCZ
SIAE	11	124405684	124646199	0.000237205	0.0337862	ADHD	SCZ
SIRPD	20	1414896	1638343	0.000111219	0.0203023	ADHD	SCZ
SLC17A2	6	25812983	26030954	7.39967e-05	0.0162655	ADHD	SCZ
SLC17A3	6	25745327	25974471	3.41358e-05	0.0102582	ADHD	SCZ
SLC17A4	6	25654926	25881403	0.000232036	0.0337862	ADHD	SCZ
SLC32A1	20	37253104	37458015	0.000394626	0.0486345	ADHD	SCZ
SLC6A9	1	44362154	44597164	0.000321737	0.0416544	ADHD	SCZ
SLC9B1	4	103706204	104040896	2.8894e-05	0.00929708	ADHD	SCZ
SLC9B2	4	103846651	104098170	0.000126425	0.0223079	ADHD	SCZ
SNORD63	5	137796731	137996799	0.000167738	0.0273888	ADHD	SCZ
SORCS3	10	106300858	107124993	1.33722e-07	0.000255901	ADHD	SCZ
SRMS	20	62071276	62278857	0.000258543	0.0351361	ADHD	SCZ
SRPK2	7	104656820	105129377	2.0057e-06	0.00156731	ADHD	SCZ
ST3GAL3	1	44073203	44496837	7.2015e-09	7.87844e-05	ADHD	SCZ
STAG1	3	135955998	136571245	6.12072e-05	0.0151725	ADHD	SCZ
SUGP1	19	19287321	19531321	1.57932e-05	0.00617064	ADHD	SCZ
SZT2	1	43755555	44019918	3.61404e-08	0.000233652	ADHD	SCZ
TIE1	1	43666565	43888781	2.49896e-06	0.00188542	ADHD	SCZ
TM6SF2	19	19275173	19484074	9.51119e-06	0.00472966	ADHD	SCZ
TMEM125	1	43635664	43839673	0.00010527	0.0197994	ADHD	SCZ
TMEM161B	5	87385449	87664696	8.26552e-05	0.0167453	ADHD	SCZ
TMEM161B-AS1	5	87464698	87832491	3.81257e-05	0.0108336	ADHD	SCZ
TMX2-CTNND1	11	57379994	57686652	0.000175473	0.0278328	ADHD	SCZ
TRIM38	6	25862916	26087557	0.00014821	0.0253346	ADHD	SCZ
TSSK6	19	19525027	19726469	0.0002719	0.0362755	ADHD	SCZ
UBE2D3	4	103615539	103890050	1.12407e-05	0.00527417	ADHD	SCZ
UQCC2	6	33564537	33779528	1.35959e-06	0.00114415	ADHD	SCZ
WNT3	17	44739871	44996126	0.000395655	0.0486345	ADHD	SCZ
WNT9B	17	44828967	45054437	0.000305676	0.0402902	ADHD	SCZ
XRN2	20	21183941	21470463	2.18795e-05	0.00736497	ADHD	SCZ
YJEFN3	19	19539669	19748393	0.000346661	0.0438822	ADHD	SCZ
YTHDF2	1	28963132	29196287	0.000346966	0.0438822	ADHD	SCZ
ZNF408	11	46622316	46827466	0.000220282	0.0325767	ADHD	SCZ
ZSCAN23	6	28300431	28511279	1.14953e-06	0.00100607	ADHD	SCZ
ANKRD35	1	145449208	145668526	1.45271e-05	0.0204418	ADHD	TS
ANO10	3	43307817	43763560	5.2184e-05	0.0404063	ADHD	TS
CADM2	3	84908132	86223579	1.76386e-05	0.0204418	ADHD	TS
CD160	1	145595797	145815639	8.25826e-06	0.0166813	ADHD	TS
CDH8	16	61585914	62170739	3.2465e-05	0.0281043	ADHD	TS
FAM186B	12	49876657	50099433	7.96747e-07	0.0043108	ADHD	TS
FBXL17	5	107094733	107817799	5.65996e-05	0.040831	ADHD	TS
FMNL3	12	49931723	50201197	2.17245e-05	0.0204418	ADHD	TS
GNRHR2	1	145409751	145616076	6.53735e-05	0.0456391	ADHD	TS
GPR89A	1	145664594	145927103	2.67563e-06	0.00723824	ADHD	TS
HCN1	5	45155051	45796220	2.69219e-05	0.0242768	ADHD	TS
ITGA10	1	145424989	145643868	2.15377e-05	0.0204418	ADHD	TS
KCNH3	12	49832939	50052077	2.09379e-07	0.00266509	ADHD	TS
LINC00461	5	87736596	88080620	4.38835e-06	0.0105525	ADHD	TS
LOC100335030	12	49682956	49886116	7.04088e-05	0.0476184	ADHD	TS
LOC101927829	3	20283959	20492420	5.37819e-05	0.0404063	ADHD	TS
LRFN2	6	40259372	40655126	5.41439e-05	0.0404063	ADHD	TS
MCRS1	12	49852076	50061928	3.69433e-07	0.00266509	ADHD	TS
MIR2113	6	98372406	98572495	2.3806e-06	0.00723824	ADHD	TS
MIR6736	1	145484422	145684481	1.85492e-05	0.0204418	ADHD	TS
MIR9-2	5	87862670	88062757	1.07765e-06	0.0046645	ADHD	TS
NBPF10	1	145193370	146566121	1.08136e-05	0.0167162	ADHD	TS
NBPF20	1	144046810	146567744	1.00202e-05	0.0166813	ADHD	TS
NUDT17	1	145486492	145689435	1.75021e-05	0.0204418	ADHD	TS
PCDH7	4	30622029	31248423	2.24055e-06	0.00723824	ADHD	TS
PDZK1	1	145627665	145864206	2.11625e-05	0.0204418	ADHD	TS
PEX11B	1	145416164	145623732	4.5449e-05	0.037831	ADHD	TS
PIAS3	1	145475987	145686546	1.86736e-05	0.0204418	ADHD	TS
POLR3C	1	145492604	145710884	8.58223e-06	0.0166813	ADHD	TS
PRPF40B	12	49917196	50138452	1.9902e-05	0.0204418	ADHD	TS
RNF115	1	145510989	145789005	9.7976e-06	0.0166813	ADHD	TS
SPATS2	12	49660687	50021207	2.72241e-07	0.00266509	ADHD	TS
ADARB1	21	46394492	46746478	9.05138e-07	0.00145496	ADHD	MDD
AMIGO3	3	49654266	49857238	5.46995e-05	0.0205175	ADHD	MDD
AMT	3	49354210	49560111	0.000202364	0.0430979	ADHD	MDD
APEH	3	49611434	49820934	9.65939e-06	0.0054345	ADHD	MDD
ASTN2	9	119087503	120277317	9.12895e-05	0.0256817	ADHD	MDD
BEND4	4	42012869	42254895	5.27752e-05	0.0202786	ADHD	MDD
BSN	3	49491921	49808982	7.80215e-06	0.00493065	ADHD	MDD
BSN-AS2	3	49486738	49691799	9.73546e-06	0.0054345	ADHD	MDD
BTBD18	11	57410985	57619253	1.27006e-06	0.00145496	ADHD	MDD
BTN2A1	6	26358131	26576849	6.0421e-06	0.00432669	ADHD	MDD
BTN2A2	6	26283323	26495100	1.12354e-05	0.00570974	ADHD	MDD
BTN2A3P	6	26321618	26530816	4.15151e-06	0.00335759	ADHD	MDD
BTN3A1	6	26302464	26515444	7.82443e-06	0.00493065	ADHD	MDD
BTN3A2	6	26265386	26478548	1.04215e-05	0.00547266	ADHD	MDD
BTN3A3	6	26340699	26553643	3.69205e-05	0.0153065	ADHD	MDD
C11orf31	11	57408721	57610883	1.54269e-06	0.00151897	ADHD	MDD
CACNA2D1	7	81479417	82173031	0.000255616	0.0485177	ADHD	MDD
CAMKV	3	49795421	50007369	5.80557e-05	0.02127	ADHD	MDD
CCDC152	5	42656919	42902539	1.22162e-05	0.00601417	ADHD	MDD
CDH8	16	61585914	62170739	2.4264e-07	0.000637092	ADHD	MDD
CDHR4	3	49728166	49937254	7.40647e-05	0.0229205	ADHD	MDD
CTNND1	11	57429233	57686652	1.30367e-07	0.000500058	ADHD	MDD
CYB561D2_1	3	50288125	50505628	0.000106192	0.0269829	ADHD	MDD
CYB561D2_2	3	50302764	50505628	0.000179614	0.0416122	ADHD	MDD
DAG1	3	49406135	49673051	2.37422e-05	0.0103899	ADHD	MDD
DUSP6	12	89641601	89846636	3.66101e-09	2.88377e-05	ADHD	MDD
FAM212A	3	49740686	49942463	7.30715e-05	0.0229205	ADHD	MDD
GGNBP1	6	33451475	33656803	0.000233757	0.0466152	ADHD	MDD
GHR	5	42323876	42821980	7.03071e-05	0.0229205	ADHD	MDD
GMPPB	3	49658908	49861407	6.61005e-05	0.022638	ADHD	MDD
GPX1	3	49294608	49495791	0.000140438	0.0345697	ADHD	MDD
GPX5	6	28393788	28602728	0.000174708	0.0410798	ADHD	MDD
GPX6	6	28371072	28583570	0.000155042	0.037008	ADHD	MDD
HYAL1	3	50237319	50449812	0.000136144	0.0340446	ADHD	MDD
HYAL2	3	50255220	50460281	0.000201896	0.0430979	ADHD	MDD
IP6K1	3	49661727	49923973	3.25195e-05	0.0138463	ADHD	MDD
IP6K3	6	33589442	33814762	0.000102635	0.0269486	ADHD	MDD
ITPR3	6	33489155	33764348	5.97988e-05	0.0214107	ADHD	MDD
KDM4A	1	44015796	44271189	5.66226e-06	0.00424777	ADHD	MDD
KDM4A-AS1	1	44065408	44273012	1.36002e-06	0.00145496	ADHD	MDD
LEMD2	6	33638989	33856906	0.000194954	0.0430979	ADHD	MDD
LINC00336	6	33453882	33661115	0.00025404	0.0485177	ADHD	MDD
LOC100131289	6	27629522	27830966	0.00024289	0.0476008	ADHD	MDD
LOC101927295	1	73671852	73904560	3.94466e-08	0.000207147	ADHD	MDD
LOC644919	14	41323915	41710251	1.00038e-05	0.0054345	ADHD	MDD
MED19	11	57371186	57579673	1.02754e-06	0.00145496	ADHD	MDD
MIR130A	11	57308670	57508759	8.19477e-05	0.0243586	ADHD	MDD
MIR199B	9	130906999	131107109	0.000229786	0.0464108	ADHD	MDD
MIR5193	3	49743569	49943678	7.1231e-05	0.0229205	ADHD	MDD
MIR6079	1	44204293	44404355	3.79998e-07	0.000855212	ADHD	MDD
MST1	3	49621379	49826196	1.35014e-05	0.00644551	ADHD	MDD
MST1R	3	49824435	50041306	0.000206759	0.0430979	ADHD	MDD
MYH13	17	10104182	10376322	8.60479e-05	0.0246472	ADHD	MDD
NICN1	3	49359765	49566757	0.000244742	0.0476008	ADHD	MDD
NPRL2	3	50284918	50488486	7.56547e-05	0.0229205	ADHD	MDD
PCLO	7	82283320	82892197	2.22618e-05	0.0100204	ADHD	MDD
PEBP1	12	118473869	118683390	4.26252e-06	0.00335759	ADHD	MDD
PGBD1	6	28149313	28370326	1.01475e-06	0.00145496	ADHD	MDD
PHF2	9	96238908	96541869	0.000205422	0.0430979	ADHD	MDD
POC1B	12	89713497	90020039	7.62632e-06	0.00493065	ADHD	MDD
PTPRF	1	43896546	44189343	3.8622e-05	0.0156013	ADHD	MDD
RASSF1	3	50267216	50478367	6.57509e-05	0.022638	ADHD	MDD
RASSF1-AS1	3	50274941	50475727	8.43457e-05	0.0246071	ADHD	MDD
RBL1	20	35524754	35824403	0.000202393	0.0430979	ADHD	MDD
REV1	2	99916937	100206480	0.000106055	0.0269829	ADHD	MDD
RHOA	3	49296578	49549526	0.000144935	0.0351278	ADHD	MDD
RNF123	3	49626949	49858962	1.69865e-05	0.00787074	ADHD	MDD
SHISA9	16	12895476	13434273	2.95928e-06	0.00274239	ADHD	MDD
SNRK-AS1	3	43288410	43493454	0.000219008	0.0448086	ADHD	MDD
SORCS3	10	106300858	107124993	3.59359e-09	2.88377e-05	ADHD	MDD
TCTA	3	49349638	49553909	0.000186012	0.04247	ADHD	MDD
TMEM115	3	50292179	50496939	0.000101252	0.0269486	ADHD	MDD
TMX2	11	57379994	57608445	1.10849e-06	0.00145496	ADHD	MDD
TMX2-CTNND1	11	57379994	57686652	1.58708e-07	0.000500058	ADHD	MDD
TRAIP	3	49766027	49993992	5.04191e-05	0.0198576	ADHD	MDD
TUSC2	3	50262340	50465668	0.000101873	0.0269486	ADHD	MDD
UBA7	3	49742637	49951391	9.45928e-05	0.0261441	ADHD	MDD
UBAP2L	1	154092647	154343986	8.35971e-06	0.00506534	ADHD	MDD
VSIG10	12	118401397	118641810	0.000207912	0.0430979	ADHD	MDD
ZDHHC5	11	57335473	57568659	3.53792e-06	0.00309646	ADHD	MDD
ZKSCAN3	6	28217690	28436954	1.33072e-06	0.00145496	ADHD	MDD
ZMYND10	3	50278536	50483156	7.44574e-05	0.0229205	ADHD	MDD
ZSCAN23	6	28300431	28511279	1.38533e-06	0.00145496	ADHD	MDD
ACSF2	17	48403518	48652206	8.70471e-06	0.00474581	AN	ASD
ARIH2	3	48856280	49122971	1.22529e-06	0.000890706	AN	ASD
ARIH2OS	3	48855220	49056818	3.06296e-06	0.00202415	AN	ASD
C3orf62	3	49206029	49414508	7.70694e-08	9.88665e-05	AN	ASD
C3orf84	3	49115068	49329291	5.57403e-09	3.7074e-05	AN	ASD
CAMKV	3	49795421	50007369	0.000132519	0.0424997	AN	ASD
CCDC148	2	158927868	159413265	8.8854e-05	0.0327307	AN	ASD
CCDC36	3	49135860	49395537	1.9923e-08	5.43101e-05	AN	ASD
CCDC71	3	49099967	49303785	5.63554e-09	3.7074e-05	AN	ASD
CDHR4	3	49728166	49937254	0.000166109	0.0496233	AN	ASD
CELSR3	3	48573895	48800348	6.82978e-08	9.30899e-05	AN	ASD
CELSR3-AS1	3	48601200	48806603	5.42915e-08	9.27599e-05	AN	ASD
COL7A1	3	48501505	48732593	8.09351e-06	0.00452573	AN	ASD
CTBP2	10	126576417	126949624	4.25223e-05	0.018925	AN	ASD
CTNND1	11	57429233	57686652	0.000112038	0.0383814	AN	ASD
DALRD3	3	48952920	49158504	1.05357e-06	0.000808745	AN	ASD
EME1	17	48350580	48558820	7.10392e-05	0.0276647	AN	ASD
ENOX1	13	43687665	44461116	0.00015225	0.0467645	AN	ASD
EXOC4	7	132837822	133850513	1.0257e-05	0.0054557	AN	ASD
FAM212A	3	49740686	49942463	0.000120463	0.0404163	AN	ASD
GPX1	3	49294608	49495791	4.34023e-05	0.0189303	AN	ASD
IMPDH2	3	48961761	49166875	9.63406e-07	0.000808075	AN	ASD
IP6K2	3	48625435	48854711	6.20977e-08	9.27599e-05	AN	ASD
KIF26B	1	245218286	245966428	6.3764e-05	0.0262371	AN	ASD
KIZ	20	21006623	21327258	3.86969e-05	0.0183457	AN	ASD
KLHDC8B	3	49109017	49313919	4.92251e-09	3.7074e-05	AN	ASD
LAMB2	3	49058546	49270599	1.1432e-08	4.98619e-05	AN	ASD
LAMB2P1	3	49090291	49291834	6.80007e-09	3.7074e-05	AN	ASD
LOC101928241	1	96619624	96939681	1.1324e-07	0.000117597	AN	ASD
LOC101928455	2	145179434	145437001	6.84459e-05	0.0271394	AN	ASD
LRRC59	17	48358593	48574914	0.000112638	0.0383814	AN	ASD
MACROD2	20	13876145	16133841	4.84101e-05	0.0207005	AN	ASD
MACROD2-AS1	20	14764898	15010164	4.29758e-06	0.00260338	AN	ASD
MAP3K14	17	43240485	43494430	0.000154974	0.04694	AN	ASD
MIR425	3	48957580	49157667	1.03637e-06	0.000808745	AN	ASD
MIR4271	3	49211552	49411619	1.09958e-07	0.000117597	AN	ASD
MIR4296	10	126621351	126821439	0.000137931	0.0429714	AN	ASD
MIR4793	3	48581626	48781713	5.91208e-08	9.27599e-05	AN	ASD
MIR5193	3	49743569	49943678	0.000131442	0.0424997	AN	ASD
MIR6133	7	132875634	133075742	7.75244e-05	0.0291492	AN	ASD
MIR6824	3	48571068	48771131	8.90619e-08	0.000107903	AN	ASD
MIR6890	3	49037286	49237347	1.81528e-08	5.43101e-05	AN	ASD
MIR711	3	48516334	48716410	4.18395e-05	0.018925	AN	ASD
MRPL27	17	48345227	48550562	6.83204e-05	0.0271394	AN	ASD
MSRA	8	9811778	10386401	7.5372e-05	0.028837	AN	ASD
MST1R	3	49824435	50041306	9.46146e-05	0.0338255	AN	ASD
MYO3B	2	170934654	171611674	2.029e-05	0.0100565	AN	ASD
NCKIPSD	3	48611271	48823366	6.38022e-08	9.27599e-05	AN	ASD
NDUFAF3	3	48957907	49160926	9.14733e-07	0.00079794	AN	ASD
NKX2-2	20	21391659	21594664	1.72357e-05	0.00894944	AN	ASD
NKX2-4	20	21276004	21478047	3.17831e-06	0.00203861	AN	ASD
NTM	11	131140370	132306716	4.11773e-05	0.018925	AN	ASD
P4HTM	3	48927340	49144581	1.56926e-06	0.00106945	AN	ASD
PKP4	2	159213475	159637940	3.75895e-05	0.0182167	AN	ASD
PRKAR2A	3	48688092	48985270	2.46856e-08	5.86953e-05	AN	ASD
PRKAR2A-AS1	3	48785369	48989415	1.07546e-06	0.000808745	AN	ASD
QARS	3	49033364	49242562	2.69146e-08	5.86953e-05	AN	ASD
QRICH1	3	48967141	49231504	4.02725e-08	7.98421e-05	AN	ASD
RHOA	3	49296578	49549526	5.25296e-05	0.0220301	AN	ASD
SLC25A20	3	48794355	49036426	3.83674e-06	0.00239062	AN	ASD
SLC26A6	3	48563155	48772926	9.76592e-08	0.000112092	AN	ASD
TMEM161B	5	87385449	87664696	9.00514e-05	0.0327307	AN	ASD
TMEM89	3	48558274	48759189	1.1892e-07	0.000117882	AN	ASD
TMX2-CTNND1	11	57379994	57686652	1.76849e-05	0.00896914	AN	ASD
TRAIP	3	49766027	49993992	0.000125158	0.0413552	AN	ASD
UBA7	3	49742637	49951391	0.000135792	0.0429181	AN	ASD
UQCRC1	3	48536431	48747098	4.43197e-07	0.000420228	AN	ASD
USP19	3	49045478	49258371	1.46711e-08	5.33244e-05	AN	ASD
USP4	3	49214576	49477536	6.19801e-07	0.000563193	AN	ASD
WDR6	3	48944636	49153386	1.27741e-06	0.000898637	AN	ASD
XRN2	20	21183941	21470463	6.83585e-06	0.00392306	AN	ASD
ZEB2-AS1	2	145177180	145378465	0.000110532	0.0383814	AN	ASD
ZRANB1	10	126530691	126776005	4.50514e-06	0.00265535	AN	ASD
AGBL2	11	47581142	47836928	2.36617e-08	6.428e-05	AN	AUDIT-C
C1orf64	1	16230730	16433184	2.24426e-05	0.0195098	AN	AUDIT-C
C1QTNF4	11	47511215	47715961	1.91393e-08	5.94219e-05	AN	AUDIT-C
CADM1	11	114944344	115475241	7.54219e-07	0.00163914	AN	AUDIT-C
CELF1	11	47387488	47674792	1.38187e-08	5.33162e-05	AN	AUDIT-C
CLCNKA	1	16248485	16460545	1.19554e-05	0.0129913	AN	AUDIT-C
CLCNKB	1	16270230	16483821	1.52717e-05	0.0144304	AN	AUDIT-C
FAM131C	1	16284263	16500127	2.81469e-05	0.0235275	AN	AUDIT-C
FAM180B	11	47508229	47710746	1.33569e-08	5.33162e-05	AN	AUDIT-C
FNBP4	11	47638068	47888993	3.90408e-07	0.000942748	AN	AUDIT-C
GPR139	16	19943042	20185100	6.28947e-06	0.00777598	AN	AUDIT-C
HSPB7	1	16240522	16445285	2.08447e-05	0.0188758	AN	AUDIT-C
KBTBD4	11	47493748	47700567	6.839e-09	5.33162e-05	AN	AUDIT-C
LOC101928241	1	96619624	96939681	1.38998e-05	0.0137311	AN	AUDIT-C
LOC101928455	2	145179434	145437001	4.05018e-05	0.0314366	AN	AUDIT-C
MADD	11	47190926	47451582	5.40065e-05	0.0366789	AN	AUDIT-C
MTCH2	11	47538857	47764206	1.47194e-08	5.33162e-05	AN	AUDIT-C
MYBPC3	11	47252956	47474253	1.34709e-05	0.0137311	AN	AUDIT-C
NDUFS3	11	47500561	47706115	1.33301e-08	5.33162e-05	AN	AUDIT-C
NEGR1	1	71768624	72848277	8.39923e-06	0.0096074	AN	AUDIT-C
NUP160	11	47699669	47970057	1.4666e-06	0.00245182	AN	AUDIT-C
ORC5	7	103666787	103948495	4.68827e-06	0.00636813	AN	AUDIT-C
P2RY1	3	152452735	152655843	4.24402e-05	0.0318053	AN	AUDIT-C
PSMC3	11	47340319	47548024	1.20925e-06	0.00219006	AN	AUDIT-C
PTPMT1	11	47486981	47695013	9.74936e-09	5.33162e-05	AN	AUDIT-C
RAPSN	11	47359307	47570730	1.14099e-06	0.00219006	AN	AUDIT-C
SLC39A13	11	47330045	47538051	1.63654e-06	0.00254049	AN	AUDIT-C
SOX6	11	15887994	16597935	5.24284e-05	0.0366789	AN	AUDIT-C
SPEN	1	16074358	16366950	3.03049e-05	0.0243932	AN	AUDIT-C
SPI1	11	47276408	47500127	3.50589e-06	0.00507956	AN	AUDIT-C
ST8SIA3	18	54919720	55136161	6.44033e-06	0.00777598	AN	AUDIT-C
ZBTB17	1	16168363	16402627	4.61814e-05	0.0334553	AN	AUDIT-C
AGBL2	11	47581142	47836928	1.06277e-06	0.00287865	AN	AUDIT-P
C1QTNF4	11	47511215	47715961	1.37904e-06	0.00303608	AN	AUDIT-P
CELF1	11	47387488	47674792	1.02351e-06	0.00287865	AN	AUDIT-P
DLG2	11	83066055	85438314	1.85222e-05	0.0334464	AN	AUDIT-P
FAM180B	11	47508229	47710746	1.02679e-06	0.00287865	AN	AUDIT-P
FNBP4	11	47638068	47888993	8.25662e-06	0.0162648	AN	AUDIT-P
GPR133	12	131338451	131726008	1.40112e-06	0.00303608	AN	AUDIT-P
ITPR3	6	33489155	33764348	3.93044e-05	0.0425843	AN	AUDIT-P
KBTBD4	11	47493748	47700567	6.75857e-07	0.00287865	AN	AUDIT-P
MTCH2	11	47538857	47764206	9.58404e-07	0.00287865	AN	AUDIT-P
NDUFS3	11	47500561	47706115	1.06181e-06	0.00287865	AN	AUDIT-P
NEGR1	1	71768624	72848277	3.2081e-05	0.0425843	AN	AUDIT-P
NFKB2	10	104053866	104262286	4.35675e-05	0.0449554	AN	AUDIT-P
NUP160	11	47699669	47970057	3.36819e-05	0.0425843	AN	AUDIT-P
PDE4B	1	66158192	66940262	6.05053e-07	0.00287865	AN	AUDIT-P
PSMC3	11	47340319	47548024	2.37043e-05	0.0372735	AN	AUDIT-P
PTPMT1	11	47486981	47695013	8.90962e-07	0.00287865	AN	AUDIT-P
RANGRF	17	8091968	8293409	3.79965e-05	0.0425843	AN	AUDIT-P
RAPSN	11	47359307	47570730	2.40818e-05	0.0372735	AN	AUDIT-P
SLC39A13	11	47330045	47538051	2.98507e-05	0.0425843	AN	AUDIT-P
SYTL2	11	85305264	85622202	3.61058e-05	0.0425843	AN	AUDIT-P
AGBL2	11	47581142	47836928	1.49619e-08	4.07393e-05	AN	AUDIT-T
C1orf64	1	16230730	16433184	9.15438e-06	0.0094957	AN	AUDIT-T
C1QTNF4	11	47511215	47715961	1.17944e-08	3.67025e-05	AN	AUDIT-T
CADM1	11	114944344	115475241	1.95695e-05	0.0157882	AN	AUDIT-T
CELF1	11	47387488	47674792	6.11367e-09	3.30167e-05	AN	AUDIT-T
CHCHD3	7	132369622	132866828	4.61898e-05	0.0295927	AN	AUDIT-T
CLCNKA	1	16248485	16460545	4.99987e-06	0.0064066	AN	AUDIT-T
CLCNKB	1	16270230	16483821	6.23449e-06	0.00754477	AN	AUDIT-T
DLG2	11	83066055	85438314	4.04235e-05	0.0266832	AN	AUDIT-T
FAM131C	1	16284263	16500127	1.23821e-05	0.0117269	AN	AUDIT-T
FAM180B	11	47508229	47710746	8.14055e-09	3.30167e-05	AN	AUDIT-T
FNBP4	11	47638068	47888993	2.69587e-07	0.000652491	AN	AUDIT-T
GPR139	16	19943042	20185100	2.32287e-05	0.0168664	AN	AUDIT-T
HSPB7	1	16240522	16445285	7.73939e-06	0.00842936	AN	AUDIT-T
KBTBD4	11	47493748	47700567	4.07499e-09	3.30167e-05	AN	AUDIT-T
KPNA7	7	98671196	98905089	7.30631e-05	0.0430144	AN	AUDIT-T
LOC100996590	9	109278338	109542081	7.86612e-05	0.0450915	AN	AUDIT-T
LOC101928241	1	96619624	96939681	1.48645e-05	0.0124769	AN	AUDIT-T
LOC101928455	2	145179434	145437001	2.10244e-05	0.0163562	AN	AUDIT-T
MADD	11	47190926	47451582	3.04137e-05	0.0207032	AN	AUDIT-T
MIR8081	9	109263208	109463303	5.38585e-05	0.03352	AN	AUDIT-T
MTCH2	11	47538857	47764206	9.09427e-09	3.30167e-05	AN	AUDIT-T
MYBPC3	11	47252956	47474253	6.87656e-06	0.00788379	AN	AUDIT-T
NDUFS3	11	47500561	47706115	8.10549e-09	3.30167e-05	AN	AUDIT-T
NEGR1	1	71768624	72848277	1.3607e-06	0.00211715	AN	AUDIT-T
NUP160	11	47699669	47970057	1.04183e-06	0.00174571	AN	AUDIT-T
ORC5	7	103666787	103948495	3.70721e-06	0.00504714	AN	AUDIT-T
P2RY1	3	152452735	152655843	1.48923e-05	0.0124769	AN	AUDIT-T
PSMC3	11	47340319	47548024	5.41596e-07	0.0010881	AN	AUDIT-T
PTPMT1	11	47486981	47695013	5.63084e-09	3.30167e-05	AN	AUDIT-T
RAPSN	11	47359307	47570730	5.49469e-07	0.0010881	AN	AUDIT-T
SCMH1	1	41392870	41807815	8.87297e-05	0.0495589	AN	AUDIT-T
SLC39A13	11	47330045	47538051	7.57995e-07	0.00137595	AN	AUDIT-T
SPEN	1	16074358	16366950	1.20772e-05	0.0117269	AN	AUDIT-T
SPI1	11	47276408	47500127	1.64438e-06	0.00238796	AN	AUDIT-T
ST8SIA3	18	54919720	55136161	2.49528e-05	0.0175338	AN	AUDIT-T
SYTL2	11	85305264	85622202	1.45657e-05	0.0124769	AN	AUDIT-T
ZBTB17	1	16168363	16402627	2.21881e-05	0.0166663	AN	AUDIT-T
ZEB2-AS1	2	145177180	145378465	6.11065e-05	0.0369745	AN	AUDIT-T
ACSF2	17	48403518	48652206	6.74588e-05	0.0480168	AN	BIP
ARNTL	11	13199324	13508812	5.79086e-05	0.0480168	AN	BIP
CACNA1C	12	2062415	2907115	7.25601e-05	0.0483469	AN	BIP
CACNA1C-AS4	12	2229702	2432647	6.791e-05	0.0480168	AN	BIP
CACNA1G	17	48538428	48804832	2.52616e-06	0.0480168	AN	BIP
CACNA1G-AS1	17	48533567	48739469	4.92047e-05	0.0480168	AN	BIP
CAMKV	3	49795421	50007369	4.59716e-05	0.0480168	AN	BIP
CDCA2	8	25216512	25465425	3.07033e-05	0.0480168	AN	BIP
CHAD	17	48441852	48646227	5.45983e-05	0.0480168	AN	BIP
DNAJB7	22	41155553	41358130	5.47698e-05	0.0480168	AN	BIP
EPN3	17	48510047	48721111	2.89459e-05	0.0480168	AN	BIP
LINC01122	2	58647887	59390901	4.96045e-05	0.0480168	AN	BIP
LOC101927134	5	151898524	152451909	1.38908e-05	0.0480168	AN	BIP
LOC101928241	1	96619624	96939681	4.85062e-05	0.0480168	AN	BIP
MIR181B1	1	198728001	198928111	4.98179e-05	0.0480168	AN	BIP
MIR6890	3	49037286	49237347	4.89426e-05	0.0480168	AN	BIP
MIR7849	4	147229734	147429840	2.00428e-05	0.0480168	AN	BIP
MON1A	3	49846301	50067445	6.59307e-05	0.0480168	AN	BIP
MST1R	3	49824435	50041306	5.52648e-05	0.0480168	AN	BIP
MYCBPAP	17	48485744	48708862	1.21726e-05	0.0480168	AN	BIP
NCAM1	11	112731968	113249158	2.03342e-05	0.0480168	AN	BIP
NCOA5	20	44589625	44818580	8.14728e-05	0.049497	AN	BIP
QARS	3	49033364	49242562	5.24681e-05	0.0480168	AN	BIP
QRICH1	3	48967141	49231504	7.52235e-05	0.0483469	AN	BIP
RBM4	11	66306087	66535858	7.73692e-05	0.0483469	AN	BIP
RBM4B	11	66332464	66545392	5.95992e-05	0.0480168	AN	BIP
RSAD1	17	48456189	48663336	3.23052e-05	0.0480168	AN	BIP
SLC12A5	20	44550328	44788789	3.6767e-05	0.0480168	AN	BIP
SPATA20	17	48524449	48733213	2.91275e-05	0.0480168	AN	BIP
SPHKAP	2	228744669	229146361	5.33427e-05	0.0480168	AN	BIP
SPTBN2	11	66352719	66588870	4.5743e-05	0.0480168	AN	BIP
TRAIP	3	49766027	49993992	6.80592e-05	0.0480168	AN	BIP
XPNPEP3	22	41153084	41428823	6.29064e-05	0.0480168	AN	BIP
ZKSCAN4	6	28112489	28320002	7.29579e-05	0.0483469	AN	BIP
ZNF804A	2	185363092	185904214	1.72155e-05	0.0480168	AN	BIP
ZSCAN9	6	28093028	28301264	4.74233e-05	0.0480168	AN	BIP
NCAM1	11	112731968	113249158	1.74414e-10	3.79577e-06	AN	CU
2021-09-03	22	42272930	42494225	7.86368e-05	0.017957	AN	SCZ
ACADVL	17	7020443	7228586	0.000493321	0.0457701	AN	SCZ
ACTR1A	10	104138985	104362512	4.07544e-05	0.0123939	AN	SCZ
ACTR5	20	37277096	37501089	2.54596e-06	0.00262737	AN	SCZ
AJUBA_1	14	23340382	23551851	0.000116355	0.0219631	AN	SCZ
AJUBA_2	14	23347820	23551851	0.000121671	0.0222009	AN	SCZ
AKT3	1	243551534	244106886	2.32385e-05	0.00935658	AN	SCZ
ALPK3	15	85259910	85516713	0.000345268	0.0383756	AN	SCZ
ANKS1B	12	99028568	100478432	0.000226669	0.0300879	AN	SCZ
ANP32E	1	150090716	150308504	0.000478797	0.0448023	AN	SCZ
ARC	8	143592404	143795833	3.58916e-05	0.0110688	AN	SCZ
ARHGAP40	20	37130576	37379295	0.000110671	0.0215285	AN	SCZ
ARPP19	15	52739431	52961213	0.00016778	0.0256903	AN	SCZ
ASAP1-IT2	8	130994983	131197014	0.000461296	0.04424	AN	SCZ
ASB3	2	53797116	54114146	4.31867e-06	0.00313847	AN	SCZ
BAK1	6	33440322	33648070	1.71098e-05	0.00774826	AN	SCZ
BHLHE22	8	65392794	65596191	0.000462685	0.04424	AN	SCZ
BLM	15	91160557	91458692	0.000166822	0.0256903	AN	SCZ
BTBD18	11	57410985	57619253	8.58375e-06	0.00507972	AN	SCZ
C10orf32	10	104513966	104724718	0.000539971	0.0476888	AN	SCZ
C10orf32-ASMT	10	104513966	104761655	0.000579968	0.049996	AN	SCZ
C10orf95	10	104109593	104311300	0.000130325	0.0228929	AN	SCZ
C11orf31	11	57408721	57610883	8.19539e-06	0.00507972	AN	SCZ
C14orf93	14	23356109	23579410	0.000419957	0.0410508	AN	SCZ
C1orf56	1	150920258	151123871	0.000577907	0.049996	AN	SCZ
C3orf62	3	49206029	49414508	0.000500794	0.0457917	AN	SCZ
C3orf84	3	49115068	49329291	0.000538644	0.0476888	AN	SCZ
CACNA1C-AS4	12	2229702	2432647	5.23297e-05	0.0148066	AN	SCZ
CACNA1C-IT3	12	2278941	2497911	6.61549e-05	0.0167665	AN	SCZ
CADM1	11	114944344	115475241	1.52059e-06	0.00232373	AN	SCZ
CAMKV	3	49795421	50007369	0.000351321	0.0386496	AN	SCZ
CCDC36	3	49135860	49395537	0.000411514	0.0410508	AN	SCZ
CCDC71	3	49099967	49303785	0.000545861	0.0478087	AN	SCZ
CD40	20	44646905	44858384	0.000178433	0.0266427	AN	SCZ
CDC42SE1	1	150923446	151132125	0.000429517	0.0417986	AN	SCZ
CELSR3	3	48573895	48800348	2.15545e-05	0.00907611	AN	SCZ
CELSR3-AS1	3	48601200	48806603	1.43989e-05	0.00724262	AN	SCZ
CENPM	22	42234740	42443148	0.000361369	0.0389781	AN	SCZ
CHAC2	2	53894928	54102287	1.16895e-05	0.00609412	AN	SCZ
CLDN7	17	7063221	7266512	0.000399563	0.0403172	AN	SCZ
CLP1	11	57325215	57529337	4.34148e-06	0.00313847	AN	SCZ
COL7A1	3	48501505	48732593	0.000370602	0.0393918	AN	SCZ
CTDNEP1	17	7046905	7255259	0.000188346	0.0274586	AN	SCZ
CTNND1	11	57429233	57686652	8.47623e-07	0.00232373	AN	SCZ
CUEDC2	10	104083001	104292423	0.00012084	0.0222009	AN	SCZ
CYP2D6	22	42422500	42626883	0.000287019	0.0349143	AN	SCZ
CYP2D7P	22	42436213	42640575	0.000296378	0.035269	AN	SCZ
DGKZ	11	46254454	46502104	0.000285939	0.0349143	AN	SCZ
DLX1	2	172850207	173054401	0.000321025	0.0374652	AN	SCZ
DLX2	2	172864165	173067478	0.000344182	0.0383756	AN	SCZ
DNMT3A	2	25355829	25665459	0.000466993	0.0443545	AN	SCZ
DOPEY2	21	37436838	37766572	0.000201915	0.0285234	AN	SCZ
DPYD-AS1	1	97461478	97888511	0.000540726	0.0476888	AN	SCZ
DVL2	17	7028660	7237863	0.00029371	0.0352083	AN	SCZ
DYNC1I2	2	172443918	172706668	6.25521e-05	0.0167665	AN	SCZ
ELP5	17	7055371	7263259	0.000379955	0.0396167	AN	SCZ
ENOX1	13	43687665	44461116	6.54771e-05	0.0167665	AN	SCZ
ERBB4	2	212140441	213503352	0.000257903	0.0328317	AN	SCZ
ERLEC1	2	53914067	54145956	1.73395e-05	0.00774826	AN	SCZ
EXOC4	7	132837822	133850513	0.000167314	0.0256903	AN	SCZ
FAM109B	22	42370254	42575442	0.000180084	0.0266427	AN	SCZ
FAM120A	9	96113977	96428397	0.000416915	0.0410508	AN	SCZ
FAM120AOS	9	96108781	96315874	0.00029426	0.0352083	AN	SCZ
FAM214A	15	52773517	53070831	0.000130307	0.0228929	AN	SCZ
FANCI	15	89687193	89960362	0.000106134	0.0215176	AN	SCZ
FBXL15	10	104079570	104282893	0.000108423	0.0215285	AN	SCZ
FCGRT	19	49915535	50129685	0.000232714	0.0303128	AN	SCZ
FES	15	91327664	91539006	6.34214e-05	0.0167665	AN	SCZ
FOXP1	3	70903864	71733140	1.98661e-06	0.0024166	AN	SCZ
FURIN	15	91311821	91526688	0.000419057	0.0410508	AN	SCZ
GABARAP	17	7043737	7245753	0.000189361	0.0274586	AN	SCZ
GABPB2	1	150943079	151191007	0.00033712	0.0380493	AN	SCZ
GGNBP1	6	33451475	33656803	8.42264e-06	0.00507972	AN	SCZ
GOLGA6L10	15	82532349	83118198	0.000375304	0.0395212	AN	SCZ
GOLGA6L9_2	15	82704768	83208111	2.75879e-05	0.0100678	AN	SCZ
GPC6	13	93779077	95160273	0.000496075	0.045775	AN	SCZ
GPR75	2	53980049	54187170	2.67596e-05	0.0099573	AN	SCZ
GPR75-ASB3	2	53797449	54187170	4.4434e-06	0.00313847	AN	SCZ
GPX6	6	28371072	28583570	7.82785e-05	0.017957	AN	SCZ
HAUS4	14	23315436	23526351	0.000277206	0.034487	AN	SCZ
HDDC3	15	91374147	91575799	4.35356e-05	0.0128818	AN	SCZ
HFE	6	25987508	26195469	5.27638e-05	0.0148066	AN	SCZ
HIST1H1A	6	25917259	26118040	0.000252013	0.0323625	AN	SCZ
HIST1H1T	6	26007639	26208364	9.94322e-05	0.0203474	AN	SCZ
HIST1H2AA	6	25626290	25826790	1.02749e-06	0.00232373	AN	SCZ
HIST1H2AC	6	26024372	26224918	0.000130808	0.0228929	AN	SCZ
HIST1H2APS1	6	25632660	25833089	1.49183e-06	0.00232373	AN	SCZ
HIST1H2BA	6	25627136	25827573	9.72826e-07	0.00232373	AN	SCZ
HIST1H2BC	6	26023694	26224132	8.89656e-05	0.0191574	AN	SCZ
HIST1H2BI	6	26173203	26373640	0.000267116	0.0334216	AN	SCZ
HIST1H3A	6	25920717	26121186	0.000197472	0.0281973	AN	SCZ
HIST1H3G	6	26171145	26371612	0.000503315	0.0457917	AN	SCZ
HIST1H4A	6	25921906	26122278	0.000210754	0.0290231	AN	SCZ
HIST1H4C	6	26004175	26204565	0.000471597	0.0443875	AN	SCZ
HSPA2	14	64907185	65109954	0.000512607	0.0463803	AN	SCZ
IMMP2L	7	110203105	111302573	0.000158239	0.0252905	AN	SCZ
IP6K2	3	48625435	48854711	1.61087e-05	0.00751152	AN	SCZ
IP6K3	6	33589442	33814762	1.93232e-06	0.0024166	AN	SCZ
ITPR3	6	33489155	33764348	1.26732e-07	0.00232373	AN	SCZ
JRK	8	143638873	143851412	0.000164095	0.0256903	AN	SCZ
KLHDC8B	3	49109017	49313919	0.00050401	0.0457917	AN	SCZ
KMT2E-AS1	7	104550988	104754588	0.000230959	0.030282	AN	SCZ
LEMD2	6	33638989	33856906	9.93402e-06	0.00557731	AN	SCZ
LHFPL3-AS2	7	104435074	104667092	0.000119053	0.0222009	AN	SCZ
LINC00051	8	143179716	143390364	0.000198319	0.0281973	AN	SCZ
LINC00336	6	33453882	33661115	7.69688e-06	0.00507972	AN	SCZ
LINC00634	22	42248190	42454946	0.000218934	0.0299404	AN	SCZ
LINC00691	3	24041464	24244738	0.000389944	0.0400855	AN	SCZ
LINC00879	3	94557106	94810169	0.000517277	0.0464192	AN	SCZ
LINC00925	15	89821272	90041718	0.000208017	0.0290231	AN	SCZ
LINC01004	7	104522193	104731612	8.21658e-05	0.0185475	AN	SCZ
LINC01122	2	58647887	59390901	1.69801e-06	0.00232373	AN	SCZ
LOC100507091	12	123465930	123669291	0.000336372	0.0380493	AN	SCZ
LOC101926933	14	23298817	23523901	0.000357726	0.0387761	AN	SCZ
LOC101927134	5	151898524	152451909	7.12297e-07	0.00232373	AN	SCZ
LOC101927229	18	52673134	52891537	0.000141243	0.0235172	AN	SCZ
LOC101927295	1	73671852	73904560	1.10316e-05	0.00594855	AN	SCZ
LOC101927587	1	83941470	84426679	0.000377916	0.0395926	AN	SCZ
LOC101928241	1	96619624	96939681	6.78916e-05	0.0168507	AN	SCZ
LOC101928455	2	145179434	145437001	0.000353796	0.0386496	AN	SCZ
LOC101928663	6	25145145	25361635	0.000110163	0.0215285	AN	SCZ
LOC101928882	3	180325377	180687966	0.000165342	0.0256903	AN	SCZ
LOC148696	1	207891723	208095941	0.000324161	0.0374652	AN	SCZ
LOC285819	6	26372171	26582737	0.000396364	0.0401796	AN	SCZ
LOC339529	1	243980703	244310619	5.70048e-05	0.0156022	AN	SCZ
LOC388906	22	42565758	42770868	7.87299e-05	0.017957	AN	SCZ
LOC401463	8	65386865	65589820	0.000536439	0.0476888	AN	SCZ
LOC646168	3	167513735	167741797	8.47429e-05	0.0187427	AN	SCZ
LOC80154_2	15	82844745	83076263	6.57695e-05	0.0167665	AN	SCZ
LRRC16A	6	25179655	25720758	9.2528e-05	0.0196698	AN	SCZ
MAN2A2	15	91347419	91565815	4.27963e-05	0.0128366	AN	SCZ
MED19	11	57371186	57579673	4.1353e-06	0.00313847	AN	SCZ
METAP1D	2	172764803	173045587	6.91558e-05	0.0168507	AN	SCZ
MIR130A	11	57308670	57508759	1.61236e-05	0.00751152	AN	SCZ
MIR137	1	98411625	98611727	2.39299e-05	0.00935658	AN	SCZ
MIR137HG	1	98353555	98615249	5.264e-05	0.0148066	AN	SCZ
MIR146B	10	104096268	104296341	9.89622e-05	0.0203474	AN	SCZ
MIR150	19	49904041	50104125	0.00022015	0.0299404	AN	SCZ
MIR2682	1	98410798	98610907	2.11414e-05	0.00907611	AN	SCZ
MIR324	17	7026615	7226698	0.000414683	0.0410508	AN	SCZ
MIR3682	2	53976258	54176342	3.20797e-05	0.0108536	AN	SCZ
MIR4271	3	49211552	49411619	0.000542314	0.0476888	AN	SCZ
MIR4472-1	8	143157699	143357779	0.000167454	0.0256903	AN	SCZ
MIR4707	14	23326158	23526238	0.000265117	0.0333621	AN	SCZ
MIR4793	3	48581626	48781713	1.99014e-05	0.00871521	AN	SCZ
MIR6133	7	132875634	133075742	2.37963e-05	0.00935658	AN	SCZ
MIR6766	15	89769969	89970041	0.000132782	0.0228929	AN	SCZ
MIR6824	3	48571068	48771131	2.68305e-05	0.0099573	AN	SCZ
MIR9-3	15	89811247	90011337	0.000367355	0.0392371	AN	SCZ
MLLT11	1	150932150	151140973	0.000392032	0.0401118	AN	SCZ
MLN	6	33662448	33871793	3.42851e-05	0.0108536	AN	SCZ
MMP16	8	88949459	89439717	0.000263506	0.033351	AN	SCZ
MMP9	20	44537546	44745200	0.000282051	0.0347731	AN	SCZ
MNT	17	2187353	2404258	0.00037543	0.0395212	AN	SCZ
MON1A	3	49846301	50067445	0.000148598	0.0242813	AN	SCZ
MSRA	8	9811778	10386401	2.67747e-05	0.0099573	AN	SCZ
MST1R	3	49824435	50041306	0.000179418	0.0266427	AN	SCZ
MYO5A	15	52499479	52921247	0.000282682	0.0347731	AN	SCZ
NAGA	22	42354337	42566846	0.000129023	0.0228929	AN	SCZ
NCAM1	11	112731968	113249158	2.49377e-06	0.00262737	AN	SCZ
NCKIPSD	3	48611271	48823366	1.4554e-05	0.00724262	AN	SCZ
NCOA5	20	44589625	44818580	6.6619e-05	0.0167665	AN	SCZ
NDUFA6	22	42381529	42586888	0.000138059	0.0232534	AN	SCZ
NDUFA6-AS1	22	42386936	42621354	0.000134278	0.02297	AN	SCZ
NEK1	4	170214420	170633778	0.000366945	0.0392371	AN	SCZ
NFKB2	10	104053866	104262286	0.000310505	0.0367503	AN	SCZ
NT5C2	10	104747773	105053063	0.000488008	0.0454699	AN	SCZ
NTRK3	15	88319987	88899962	0.00025274	0.0323625	AN	SCZ
OPRD1	1	29038653	29290208	0.000182089	0.0267585	AN	SCZ
OR2B6	6	27825018	28025960	0.000228756	0.0301738	AN	SCZ
PDE4B	1	66158192	66940262	3.2618e-06	0.00274694	AN	SCZ
PHF23	17	7038346	7242825	0.000223894	0.0300879	AN	SCZ
PLEKHA7	11	16709206	17135963	0.000416395	0.0410508	AN	SCZ
POLG	15	89759535	89978026	0.000145554	0.0239628	AN	SCZ
POM121L2	6	27176841	27380011	0.000316936	0.0373098	AN	SCZ
PPP1R16B	20	37334347	37651667	2.87984e-06	0.00262737	AN	SCZ
PPP1R36	14	64916619	65156096	0.000352783	0.0386496	AN	SCZ
PRKAR2A	3	48688092	48985270	3.33702e-05	0.0108536	AN	SCZ
PSCA	8	143651725	143864145	0.000150639	0.0244325	AN	SCZ
PSD	10	104062373	104279691	0.000226731	0.0300879	AN	SCZ
PSD3	8	18284812	18971196	0.000225647	0.0300879	AN	SCZ
PSMB5	14	23395059	23604429	0.000575161	0.0499751	AN	SCZ
PSME4	2	53991203	54297977	2.38788e-05	0.00935658	AN	SCZ
PTBP2	1	97087174	97380605	1.11386e-05	0.00594855	AN	SCZ
RBFOX1	16	5969131	7863340	3.10962e-05	0.0108536	AN	SCZ
RBM6	3	49877476	50214685	0.000462165	0.04424	AN	SCZ
RCN3	19	49930874	50146890	0.000395818	0.0401796	AN	SCZ
RERE	1	8312463	8977699	8.42113e-05	0.0187427	AN	SCZ
RPARP-AS1	10	104109573	104316050	0.000119882	0.0222009	AN	SCZ
RPL13A	19	49890810	50095564	0.000472337	0.0443875	AN	SCZ
RPS11	19	49899621	50102969	0.000210501	0.0290231	AN	SCZ
SATB2	2	200034222	200435989	3.15832e-05	0.0108536	AN	SCZ
SATB2-AS1	2	200232820	200437481	0.000408907	0.0410508	AN	SCZ
SCGN	6	25552428	25802008	6.64974e-05	0.0167665	AN	SCZ
SDCCAG8	1	243319306	243763393	3.43092e-05	0.0108536	AN	SCZ
SEMA6D	15	47376402	48166420	1.60807e-05	0.00751152	AN	SCZ
SERPING1	11	57265026	57482326	3.46982e-05	0.0108536	AN	SCZ
SERPINI1	3	167353431	167643357	0.000341712	0.0383699	AN	SCZ
SHISA6	17	11044739	11567380	0.000210673	0.0290231	AN	SCZ
SLC12A5	20	44550328	44788789	4.67359e-05	0.0136444	AN	SCZ
SLC17A2	6	25812983	26030954	5.34218e-05	0.0148066	AN	SCZ
SLC17A3	6	25745327	25974471	4.39302e-06	0.00313847	AN	SCZ
SLC17A4	6	25654926	25881403	6.81575e-06	0.00466368	AN	SCZ
SLC26A6	3	48563155	48772926	3.13173e-05	0.0108536	AN	SCZ
SLC32A1	20	37253104	37458015	3.03721e-06	0.00266011	AN	SCZ
SLC43A1	11	57152003	57383192	0.000467934	0.0443545	AN	SCZ
SLC45A1	1	8278144	8504227	0.000516207	0.0464192	AN	SCZ
SMDT1	22	42375694	42580288	0.000132687	0.0228929	AN	SCZ
SMTNL1	11	57210113	57417747	0.00056211	0.0490357	AN	SCZ
SNHG5	6	86286724	86488451	0.000136838	0.0232263	AN	SCZ
SNORD32A	19	49893222	50093304	0.000382173	0.0396591	AN	SCZ
SNORD33	19	49893873	50093956	0.000336332	0.0380493	AN	SCZ
SNORD34	19	49894163	50094229	0.000354794	0.0386496	AN	SCZ
SNORD35A	19	49894431	50094517	0.00032651	0.0374652	AN	SCZ
SNORD35B	19	49900975	50101062	0.000233964	0.0303128	AN	SCZ
SNORD50A	6	86287011	86487086	0.00011607	0.0219631	AN	SCZ
SNORD50B	6	86287306	86487377	9.54311e-05	0.0200919	AN	SCZ
SNX19	11	130645765	130886382	8.92427e-05	0.0191574	AN	SCZ
SOX2-OT	3	180674467	181560013	8.23522e-06	0.00507972	AN	SCZ
SOX5	12	23585230	24815383	3.45561e-05	0.0108536	AN	SCZ
SOX6	11	15887994	16597935	0.000291095	0.0352083	AN	SCZ
SUFU	10	104163718	104493214	0.000111103	0.0215285	AN	SCZ
SYNCRIP	6	86217501	86453043	9.92251e-05	0.0203474	AN	SCZ
TCF20	22	42456018	42711347	7.32023e-05	0.0176136	AN	SCZ
THRB	3	24058644	24636313	0.000384269	0.0396885	AN	SCZ
TIMM10	11	57195935	57398232	0.000444014	0.0430183	AN	SCZ
TMEM161B	5	87385449	87664696	0.000107454	0.0215285	AN	SCZ
TMEM180	10	104121169	104336802	0.000116112	0.0219631	AN	SCZ
TMEM89	3	48558274	48759189	3.29615e-05	0.0108536	AN	SCZ
TMX2	11	57379994	57608445	1.12674e-06	0.00232373	AN	SCZ
TMX2-CTNND1	11	57379994	57686652	3.55305e-07	0.00232373	AN	SCZ
TRAIP	3	49766027	49993992	0.000497554	0.045775	AN	SCZ
TRIM38	6	25862916	26087557	7.76957e-05	0.017957	AN	SCZ
UBE2L6	11	57219127	57435803	0.000179554	0.0266427	AN	SCZ
UNC45A	15	91373409	91597323	6.9262e-05	0.0168507	AN	SCZ
UQCC2	6	33564537	33779528	2.68412e-06	0.00262737	AN	SCZ
UQCRC1	3	48536431	48747098	7.76929e-05	0.017957	AN	SCZ
VN1R10P	6	27192539	27393741	0.000326811	0.0374652	AN	SCZ
WBP1L	10	104403726	104676021	0.000154474	0.0248704	AN	SCZ
WBP2NL	22	42294728	42524477	8.7151e-05	0.0190826	AN	SCZ
YPEL4	11	57312559	57517417	9.16843e-06	0.00528294	AN	SCZ
ZDHHC5	11	57335473	57568659	1.62342e-06	0.00232373	AN	SCZ
ZEB2	2	145041941	145377958	0.000141774	0.0235172	AN	SCZ
ZEB2-AS1	2	145177180	145378465	0.000325862	0.0374652	AN	SCZ
ZKSCAN8	6	28009687	28227250	8.48489e-07	0.00232373	AN	SCZ
ZMAT4	8	40288110	40855343	0.000131209	0.0228929	AN	SCZ
ZNF165	6	27948481	28157340	2.83217e-06	0.00262737	AN	SCZ
ZNF184	6	27318520	27540897	0.000171425	0.0260662	AN	SCZ
ZNF391	6	27256523	27469227	0.000191279	0.0275543	AN	SCZ
ZNF804A	2	185363092	185904214	5.41518e-07	0.00232373	AN	SCZ
ZSCAN12P1	6	27958584	28163493	2.62017e-06	0.00262737	AN	SCZ
ZSCAN16	6	27992386	28197856	9.59362e-07	0.00232373	AN	SCZ
ZSCAN16-AS1	6	27989572	28205094	1.60652e-06	0.00232373	AN	SCZ
ZSCAN23	6	28300431	28511279	1.38742e-06	0.00232373	AN	SCZ
APEH	3	49611434	49820934	0.000135248	0.0459629	AN	TS
ARIH2	3	48856280	49122971	8.02045e-07	0.000582484	AN	TS
ARIH2OS	3	48855220	49056818	9.28269e-07	0.000629192	AN	TS
ASB3	2	53797116	54114146	4.10142e-05	0.0174431	AN	TS
C1QL4	12	49626199	49830971	1.55021e-07	0.000263861	AN	TS
C3orf62	3	49206029	49414508	7.40902e-07	0.000573935	AN	TS
C3orf84	3	49115068	49329291	2.46063e-07	0.000263861	AN	TS
CADM1	11	114944344	115475241	0.000150016	0.0485649	AN	TS
CCDC36	3	49135860	49395537	2.58267e-07	0.000263861	AN	TS
CCDC71	3	49099967	49303785	2.56444e-07	0.000263861	AN	TS
CELSR3	3	48573895	48800348	1.20007e-07	0.000263861	AN	TS
CELSR3-AS1	3	48601200	48806603	8.17524e-08	0.000259433	AN	TS
CHAC2	2	53894928	54102287	2.15625e-05	0.0103254	AN	TS
COL7A1	3	48501505	48732593	1.41487e-05	0.00713686	AN	TS
DALRD3	3	48952920	49158504	1.60262e-06	0.000939483	AN	TS
DBN1	5	176783613	177000694	0.00010276	0.0384286	AN	TS
DHRS11	17	34848225	35057233	0.000157968	0.0498399	AN	TS
DNAJC22	12	49641040	49845685	8.37266e-08	0.000259433	AN	TS
ERLEC1	2	53914067	54145956	2.53598e-05	0.0114594	AN	TS
FAM186B	12	49876657	50099433	3.98297e-05	0.0172781	AN	TS
GORASP2	2	171684947	171923643	0.000135822	0.0459629	AN	TS
GPR75	2	53980049	54187170	2.35151e-05	0.010852	AN	TS
GPR75-ASB3	2	53797449	54187170	1.86227e-05	0.00918014	AN	TS
GPRC5B	16	19770292	19996151	8.76229e-05	0.0333428	AN	TS
GPX1	3	49294608	49495791	0.000161838	0.0498399	AN	TS
IMPDH2	3	48961761	49166875	1.43236e-06	0.000883729	AN	TS
IP6K2	3	48625435	48854711	7.29862e-08	0.000259433	AN	TS
IQCK	16	19627777	19968859	5.4456e-05	0.0226992	AN	TS
KCNH3	12	49832939	50052077	4.69035e-07	0.000376792	AN	TS
KLHDC8B	3	49109017	49313919	2.54512e-07	0.000263861	AN	TS
LAMB2	3	49058546	49270599	2.52976e-07	0.000263861	AN	TS
LAMB2P1	3	49090291	49291834	2.84097e-07	0.000263861	AN	TS
LINC01122	2	58647887	59390901	1.93788e-07	0.000263861	AN	TS
LOC100335030	12	49682956	49886116	4.48961e-08	0.000259433	AN	TS
LOC101927267	12	49586413	49818359	2.38633e-07	0.000263861	AN	TS
MCRS1	12	49852076	50061928	1.76293e-06	0.00099933	AN	TS
MIR2113	6	98372406	98572495	0.000126835	0.0443718	AN	TS
MIR3682	2	53976258	54176342	2.1898e-05	0.0103254	AN	TS
MIR425	3	48957580	49157667	1.43427e-06	0.000883729	AN	TS
MIR4271	3	49211552	49411619	8.54348e-07	0.000597768	AN	TS
MIR4793	3	48581626	48781713	1.09028e-07	0.000263861	AN	TS
MIR6824	3	48571068	48771131	1.40925e-07	0.000263861	AN	TS
MIR6890	3	49037286	49237347	3.10791e-07	0.000269642	AN	TS
MIR711	3	48516334	48716410	0.000122255	0.0443718	AN	TS
MRM1	17	34858024	35065407	0.000163146	0.0498399	AN	TS
MST1	3	49621379	49826196	0.00013774	0.0459629	AN	TS
NCKIPSD	3	48611271	48823366	7.89052e-08	0.000259433	AN	TS
NDUFAF3	3	48957907	49160926	1.18037e-06	0.000775825	AN	TS
NEFH	22	29776180	29987277	0.000146741	0.0482243	AN	TS
P4HTM	3	48927340	49144581	1.46677e-06	0.000883729	AN	TS
PCDH7	4	30622029	31248423	0.000162917	0.0498399	AN	TS
PPP2R2D	10	133647954	133873338	5.54659e-05	0.0226992	AN	TS
PRKAR2A	3	48688092	48985270	4.12918e-08	0.000259433	AN	TS
PRKAR2A-AS1	3	48785369	48989415	2.04884e-06	0.00111098	AN	TS
PRPH	12	49588908	49792481	3.87038e-06	0.00204753	AN	TS
PRR7	5	176773795	176983287	8.29634e-05	0.0321335	AN	TS
PRR7-AS1	5	176764889	176974945	0.000124938	0.0443718	AN	TS
PSME4	2	53991203	54297977	3.79475e-05	0.0167976	AN	TS
QARS	3	49033364	49242562	4.01191e-07	0.000334686	AN	TS
QRICH1	3	48967141	49231504	2.91962e-07	0.000263861	AN	TS
SLC25A20	3	48794355	49036426	1.79686e-06	0.00099933	AN	TS
SLC26A6	3	48563155	48772926	1.70075e-07	0.000263861	AN	TS
SPATS2	12	49660687	50021207	2.37032e-08	0.000259433	AN	TS
TCF4	18	52789561	53403224	0.000122966	0.0443718	AN	TS
THOC5	22	29804155	30049736	5.98014e-05	0.0240202	AN	TS
TLK1	2	171747332	172187824	7.54487e-05	0.0297542	AN	TS
TMEM89	3	48558274	48759189	2.83253e-07	0.000263861	AN	TS
TROAP	12	49616970	49825514	2.00043e-07	0.000263861	AN	TS
UQCRC1	3	48536431	48747098	8.05648e-07	0.000582484	AN	TS
USP19	3	49045478	49258371	2.73714e-07	0.000263861	AN	TS
USP4	3	49214576	49477536	7.40567e-06	0.0038245	AN	TS
ACTR1A	10	104138985	104362512	0.000240169	0.0292351	AN	MDD
ADARB1	21	46394492	46746478	1.86476e-06	0.000701282	AN	MDD
AMIGO3	3	49654266	49857238	8.47319e-08	7.4372e-05	AN	MDD
AMT	3	49354210	49560111	3.87701e-06	0.00115542	AN	MDD
APEH	3	49611434	49820934	6.36465e-09	3.35099e-05	AN	MDD
ARIH2	3	48856280	49122971	0.000102961	0.0156372	AN	MDD
ARIH2OS	3	48855220	49056818	4.1607e-05	0.00782361	AN	MDD
ASTN2	9	119087503	120277317	0.000457112	0.0459878	AN	MDD
B3GALTL	13	31674111	32006411	0.000306732	0.0351074	AN	MDD
BAK1	6	33440322	33648070	8.20303e-05	0.0125793	AN	MDD
BHLHE22	8	65392794	65596191	3.04516e-05	0.0060884	AN	MDD
BSN	3	49491921	49808982	2.2656e-07	0.000127804	AN	MDD
BSN-AS2	3	49486738	49691799	8.88354e-07	0.000412693	AN	MDD
BTBD18	11	57410985	57619253	1.99424e-07	0.000116663	AN	MDD
BTN2A1	6	26358131	26576849	7.39042e-05	0.0119169	AN	MDD
BTN3A1	6	26302464	26515444	4.57473e-05	0.00840207	AN	MDD
BTN3A2	6	26265386	26478548	0.000170361	0.0233133	AN	MDD
BTN3A3	6	26340699	26553643	0.000210564	0.0270395	AN	MDD
C10orf95	10	104109593	104311300	0.00041386	0.0433424	AN	MDD
C11orf31	11	57408721	57610883	1.91287e-07	0.000116207	AN	MDD
C3orf62	3	49206029	49414508	2.18005e-06	0.000765197	AN	MDD
C3orf84	3	49115068	49329291	3.02044e-05	0.0060884	AN	MDD
CAMKV	3	49795421	50007369	5.37371e-08	7.00283e-05	AN	MDD
CCDC152	5	42656919	42902539	0.000430996	0.0442051	AN	MDD
CCDC36	3	49135860	49395537	6.35635e-06	0.00167331	AN	MDD
CCDC71	3	49099967	49303785	1.37431e-05	0.00320119	AN	MDD
CCDC83	11	85466143	85731063	3.36271e-05	0.00647732	AN	MDD
CDHR4	3	49728166	49937254	7.03802e-08	7.4372e-05	AN	MDD
CLP1	11	57325215	57529337	8.23432e-07	0.000394124	AN	MDD
COL7A1	3	48501505	48732593	0.000338359	0.0373733	AN	MDD
CTNND1	11	57429233	57686652	7.56539e-08	7.4372e-05	AN	MDD
CUEDC2	10	104083001	104292423	0.000171215	0.0233133	AN	MDD
DAG1	3	49406135	49673051	1.48615e-06	0.000586844	AN	MDD
DALRD3	3	48952920	49158504	1.59905e-05	0.00366043	AN	MDD
DENND1A	9	126041932	126792417	0.000217499	0.02755	AN	MDD
ELOVL3	10	103886034	104089344	0.00048828	0.0478009	AN	MDD
ESR2	14	64593429	64905268	7.43622e-05	0.0119169	AN	MDD
FAM120A	9	96113977	96428397	5.73269e-05	0.0099503	AN	MDD
FAM120AOS	9	96108781	96315874	0.000123197	0.0176899	AN	MDD
FAM212A	3	49740686	49942463	9.75507e-08	7.4372e-05	AN	MDD
FBXL15	10	104079570	104282893	0.000163181	0.0226091	AN	MDD
GBF1	10	103905254	104242656	0.000256261	0.0304334	AN	MDD
GGNBP1	6	33451475	33656803	3.12893e-05	0.00617768	AN	MDD
GMPPB	3	49658908	49861407	7.69837e-08	7.4372e-05	AN	MDD
GNAI2	3	50164119	50396786	0.000460074	0.0459928	AN	MDD
GNAT1	3	50129042	50335129	0.000130238	0.0185326	AN	MDD
GPX1	3	49294608	49495791	5.976e-07	0.000304487	AN	MDD
HIST1H2AI	6	27675976	27876445	0.000247892	0.0296625	AN	MDD
HIST1H2AJ	6	27682079	27882518	0.000303501	0.0349913	AN	MDD
HIST1H2AK	6	27705657	27906117	0.000328509	0.0367999	AN	MDD
HIST1H2BL	6	27675256	27875709	0.00031364	0.0356399	AN	MDD
HIST1H2BM	6	27682821	27883267	0.000182728	0.0243457	AN	MDD
HIST1H2BN	6	27706439	27906888	0.000344649	0.0377047	AN	MDD
HIST1H3H	6	27677841	27878314	0.000227225	0.02826	AN	MDD
HIST1H4J	6	27691902	27892258	0.000291857	0.0341472	AN	MDD
HIST1H4K	6	27698951	27899305	0.000423852	0.0437564	AN	MDD
HPS6	10	103725123	103927795	0.000407036	0.0431486	AN	MDD
IMPDH2	3	48961761	49166875	7.05702e-06	0.00182731	AN	MDD
IP6K1	3	49661727	49923973	3.83613e-08	6.73241e-05	AN	MDD
ITPR3	6	33489155	33764348	4.22441e-06	0.00119151	AN	MDD
KLHDC8B	3	49109017	49313919	1.84504e-05	0.00399211	AN	MDD
LAMB2	3	49058546	49270599	5.50348e-06	0.00147335	AN	MDD
LAMB2P1	3	49090291	49291834	9.82284e-06	0.00242425	AN	MDD
LDB1	10	103767324	103980210	6.66282e-05	0.011046	AN	MDD
LGR4	11	27287507	27594334	0.000131651	0.0185663	AN	MDD
LINC00336	6	33453882	33661115	2.29467e-05	0.00482722	AN	MDD
LINC01289	8	64581987	64798054	0.00022392	0.0280699	AN	MDD
LMO4	1	87694150	87914607	0.00012284	0.0176899	AN	MDD
LOC100505768	1	87719209	87937338	3.17484e-06	0.00104307	AN	MDD
LOC101927295	1	73671852	73904560	1.38493e-06	0.000560897	AN	MDD
LOC401463	8	65386865	65589820	2.66834e-05	0.00547356	AN	MDD
LOC644919	14	41323915	41710251	1.7327e-05	0.0038011	AN	MDD
LOC646168	3	167513735	167741797	8.03801e-05	0.0124471	AN	MDD
MED19	11	57371186	57579673	1.92074e-09	1.51691e-05	AN	MDD
MEGF11	15	66087633	66646075	0.000107925	0.0160819	AN	MDD
MIR130A	11	57308670	57508759	1.53777e-07	9.71566e-05	AN	MDD
MIR146B	10	104096268	104296341	0.000236863	0.0292285	AN	MDD
MIR425	3	48957580	49157667	1.70739e-05	0.0038011	AN	MDD
MIR4271	3	49211552	49411619	4.49489e-06	0.00124556	AN	MDD
MIR5193	3	49743569	49943678	9.88802e-08	7.4372e-05	AN	MDD
MIR548AZ	14	64319067	65027439	8.93592e-06	0.00224036	AN	MDD
MIR5787	3	50164867	50364922	0.000419625	0.0436051	AN	MDD
MIR6133	7	132875634	133075742	6.71362e-05	0.011046	AN	MDD
MIR6890	3	49037286	49237347	3.23587e-06	0.00104307	AN	MDD
MON1A	3	49846301	50067445	1.11052e-06	0.000487242	AN	MDD
MST1	3	49621379	49826196	9.97548e-09	3.93907e-05	AN	MDD
MST1R	3	49824435	50041306	1.04565e-07	7.50729e-05	AN	MDD
NCAM1	11	112731968	113249158	0.000116708	0.0170685	AN	MDD
NDUFAF3	3	48957907	49160926	1.72739e-05	0.0038011	AN	MDD
NEFH	22	29776180	29987277	0.000218028	0.02755	AN	MDD
NEGR1	1	71768624	72848277	8.22065e-07	0.000394124	AN	MDD
NFKB2	10	104053866	104262286	0.000490266	0.0478009	AN	MDD
NICN1	3	49359765	49566757	4.86136e-06	0.00132388	AN	MDD
NIPSNAP1	22	29850797	30077326	0.000208929	0.0270395	AN	MDD
NKAPL	6	28127074	28328736	8.88236e-08	7.4372e-05	AN	MDD
NOLC1	10	103811932	104023628	5.42212e-05	0.00962275	AN	MDD
NPRL2	3	50284918	50488486	0.000442766	0.0451193	AN	MDD
OR2B6	6	27825018	28025960	0.000242469	0.0292351	AN	MDD
P4HTM	3	48927340	49144581	3.23936e-05	0.00631675	AN	MDD
PAPPA2	1	176332306	176911970	0.000482772	0.0478009	AN	MDD
PDE4B	1	66158192	66940262	2.35746e-06	0.000795825	AN	MDD
PFKFB4	3	48455116	48694227	0.000371891	0.040233	AN	MDD
PGBD1	6	28149313	28370326	5.76364e-08	7.00283e-05	AN	MDD
PHF2	9	96238908	96541869	0.000172909	0.0233427	AN	MDD
POFUT2	21	46583842	46807811	4.92844e-05	0.00884599	AN	MDD
POM121L2	6	27176841	27380011	0.000397051	0.0426627	AN	MDD
PPRC1	10	103792750	104010090	6.01934e-05	0.0103158	AN	MDD
PRKAR2A-AS1	3	48785369	48989415	0.00010915	0.0161124	AN	MDD
PRRC2C	1	171354665	171662650	0.000402237	0.0429279	AN	MDD
PSD	10	104062373	104279691	0.000302616	0.0349913	AN	MDD
QARS	3	49033364	49242562	3.36671e-06	0.00106354	AN	MDD
QRICH1	3	48967141	49231504	1.99991e-06	0.000734619	AN	MDD
RASSF1	3	50267216	50478367	0.000486171	0.0478009	AN	MDD
RBFOX1	16	5969131	7863340	1.3089e-05	0.00313243	AN	MDD
RBM5	3	50026340	50256397	7.97375e-05	0.0124471	AN	MDD
RBM5-AS1	3	50037035	50238421	6.43994e-05	0.0108211	AN	MDD
RBM6	3	49877476	50214685	1.37816e-05	0.00320119	AN	MDD
RHOA	3	49296578	49549526	5.22907e-07	0.000275311	AN	MDD
RNF123	3	49626949	49858962	2.59801e-08	6.3398e-05	AN	MDD
RORB	9	77012251	77402117	0.000446035	0.0451611	AN	MDD
RPARP-AS1	10	104109573	104316050	0.000317309	0.0357993	AN	MDD
SEMA3F	3	50092847	50326508	6.0739e-05	0.0103158	AN	MDD
SERPING1	11	57265026	57482326	1.2318e-06	0.000512005	AN	MDD
SERPINI1	3	167353431	167643357	0.000333305	0.0370743	AN	MDD
SLC25A20	3	48794355	49036426	3.87317e-05	0.00737068	AN	MDD
SLC30A9	4	41892522	42189551	0.000272586	0.0321305	AN	MDD
SLC38A3	3	50142678	50358411	0.000183421	0.0243457	AN	MDD
SORCS3	10	106300858	107124993	0.000520286	0.0499411	AN	MDD
SOX5	12	23585230	24815383	0.000241458	0.0292351	AN	MDD
SOX6	11	15887994	16597935	0.000106627	0.0160397	AN	MDD
SSR4P1	21	46390869	46593126	8.24346e-06	0.00210009	AN	MDD
SYNE2	14	64219682	64793167	5.63293e-05	0.00988579	AN	MDD
SYTL2	11	85305264	85622202	4.90004e-05	0.00884599	AN	MDD
TCF7L2	10	114610008	115027436	0.000145306	0.0203108	AN	MDD
TCTA	3	49349638	49553909	3.75007e-06	0.00113908	AN	MDD
TEX21P	14	64712190	64914329	0.000414353	0.0433424	AN	MDD
THOC5	22	29804155	30049736	1.28247e-05	0.00311641	AN	MDD
TMEM180	10	104121169	104336802	0.000498918	0.0483461	AN	MDD
TMEM33	4	41837136	42062824	0.000346134	0.0377047	AN	MDD
TMX2	11	57379994	57608445	1.40826e-07	9.27801e-05	AN	MDD
TMX2-CTNND1	11	57379994	57686652	2.80966e-08	6.3398e-05	AN	MDD
TOB2P1	6	28083115	28286707	5.26929e-08	7.00283e-05	AN	MDD
TRAIP	3	49766027	49993992	3.53753e-08	6.73241e-05	AN	MDD
UBA7	3	49742637	49951391	9.47765e-08	7.4372e-05	AN	MDD
UBE2L6	11	57219127	57435803	4.48239e-05	0.00832934	AN	MDD
UNC45A	15	91373409	91597323	0.000521702	0.0499411	AN	MDD
UQCC2	6	33564537	33779528	7.46925e-05	0.0119169	AN	MDD
USP19	3	49045478	49258371	4.09554e-06	0.00119151	AN	MDD
USP4	3	49214576	49477536	4.3396e-07	0.000236359	AN	MDD
VN1R10P	6	27192539	27393741	0.000190488	0.025073	AN	MDD
WDR6	3	48944636	49153386	2.10257e-05	0.00448784	AN	MDD
YPEL4	11	57312559	57517417	2.36808e-06	0.000795825	AN	MDD
ZDHHC5	11	57335473	57568659	1.3761e-09	1.51691e-05	AN	MDD
ZKSCAN3	6	28217690	28436954	1.40976e-07	9.27801e-05	AN	MDD
ZKSCAN4	6	28112489	28320002	5.71572e-08	7.00283e-05	AN	MDD
ZKSCAN8	6	28009687	28227250	1.20685e-06	0.000512005	AN	MDD
ZNF165	6	27948481	28157340	3.48565e-06	0.00107953	AN	MDD
ZNF184	6	27318520	27540897	7.98372e-05	0.0124471	AN	MDD
ZNF192P1	6	28029538	28237373	9.36491e-07	0.000422625	AN	MDD
ZNF391	6	27256523	27469227	0.00019346	0.0252537	AN	MDD
ZSCAN12P1	6	27958584	28163493	4.17844e-06	0.00119151	AN	MDD
ZSCAN16	6	27992386	28197856	2.05586e-06	0.000738007	AN	MDD
ZSCAN16-AS1	6	27989572	28205094	1.59761e-06	0.000615468	AN	MDD
ZSCAN23	6	28300431	28511279	2.32269e-05	0.00482722	AN	MDD
ZSCAN9	6	28093028	28301264	1.91253e-08	6.04167e-05	AN	MDD
ACVR2B	3	38395789	38634633	2.29191e-06	0.00156759	ASD	AUDIT-C
ACVR2B-AS1	3	38392517	38596311	2.27662e-05	0.0127765	ASD	AUDIT-C
ADO	10	64464515	64668239	9.60858e-06	0.00584175	ASD	AUDIT-C
AQR	15	35048551	35361995	7.19578e-05	0.0374986	ASD	AUDIT-C
ARHGAP27_1	17	43371267	43607663	6.70918e-07	0.000489479	ASD	AUDIT-C
ARHGAP27_2	17	43406717	43610282	1.83541e-07	0.000154506	ASD	AUDIT-C
ARL17A_1	17	44276499	44539163	4.706e-10	1.60343e-06	ASD	AUDIT-C
ARL17A_2	17	44486046	44757088	4.79359e-09	5.7959e-06	ASD	AUDIT-C
CRHR1	17	43597709	44013194	3.09035e-09	4.83132e-06	ASD	AUDIT-C
CRHR1-IT1	17	43616340	43823595	4.11482e-09	5.62882e-06	ASD	AUDIT-C
DHX38	16	72027614	72246811	9.96742e-05	0.0495811	ASD	AUDIT-C
EGR2	10	64471755	64678927	2.82045e-06	0.00187064	ASD	AUDIT-C
EXOG	3	38437762	38667796	2.18149e-05	0.0125648	ASD	AUDIT-C
KANSL1	17	44007281	44402740	2.4987e-09	4.35579e-06	ASD	AUDIT-C
KANSL1-AS1	17	44170938	44374089	7.27827e-10	1.99124e-06	ASD	AUDIT-C
KCNN2	5	113598015	113932197	8.10671e-11	8.87158e-07	ASD	AUDIT-C
LINC00461	5	87736596	88080620	4.73801e-07	0.000357589	ASD	AUDIT-C
LOC339442	1	38574705	38780439	6.75582e-05	0.0360645	ASD	AUDIT-C
LOC644172_1	17	43577491	43779748	5.76332e-09	6.00675e-06	ASD	AUDIT-C
LOC644172_2	17	44220929	44423154	3.90174e-10	1.60343e-06	ASD	AUDIT-C
LRRC37A	17	44272496	44515160	4.87966e-10	1.60343e-06	ASD	AUDIT-C
LRRC37A2	17	44490075	44733014	2.13486e-08	2.03155e-05	ASD	AUDIT-C
LRRC37A4P	17	43483248	43697889	3.47071e-09	5.06423e-06	ASD	AUDIT-C
MACROD2	20	13876145	16133841	1.0807e-05	0.00639279	ASD	AUDIT-C
MANBA	4	103452642	103782151	3.00869e-07	0.000235183	ASD	AUDIT-C
MAPT	17	43871747	44205699	5.32526e-09	5.8277e-06	ASD	AUDIT-C
MAPT-AS1	17	43820721	44072879	2.50516e-09	4.35579e-06	ASD	AUDIT-C
MAPT-IT1	17	43873148	44076164	5.0314e-09	5.7959e-06	ASD	AUDIT-C
MGC57346	17	43597711	43815329	4.67441e-09	5.7959e-06	ASD	AUDIT-C
MIR2113	6	98372406	98572495	5.68214e-06	0.00365779	ASD	AUDIT-C
MIR4315-2_1	17	43452728	43652801	2.45783e-07	0.000199239	ASD	AUDIT-C
MIR9-2	5	87862670	88062757	9.04149e-07	0.000638359	ASD	AUDIT-C
NFKB1	4	103322485	103638459	9.7691e-08	8.55265e-05	ASD	AUDIT-C
NSF	17	44568034	44934828	1.34399e-11	2.94158e-07	ASD	AUDIT-C
NSFP1_1	17	44350178	44600463	4.08002e-10	1.60343e-06	ASD	AUDIT-C
NSFP1_2	17	44568099	44818040	2.27893e-09	4.35579e-06	ASD	AUDIT-C
NTM	11	131140370	132306716	6.58235e-06	0.00411623	ASD	AUDIT-C
PLEKHM1	17	43413265	43668146	4.41324e-08	4.0247e-05	ASD	AUDIT-C
PMFBP1	16	72052995	72306349	7.57341e-05	0.0385486	ASD	AUDIT-C
SPPL2C	17	43822255	44024438	1.84112e-09	4.35579e-06	ASD	AUDIT-C
STH	17	43976615	44177060	9.08623e-09	9.03956e-06	ASD	AUDIT-C
TXNL4B	16	72018755	72228215	6.45642e-05	0.0353279	ASD	AUDIT-C
WNT3	17	44739871	44996126	5.12816e-10	1.60343e-06	ASD	AUDIT-C
WNT9B	17	44828967	45054437	2.58716e-09	4.35579e-06	ASD	AUDIT-C
ARHGAP27_2	17	43406717	43610282	5.26366e-05	0.0359195	ASD	AUDIT-P
ARL17A_1	17	44276499	44539163	7.0265e-07	0.00301177	ASD	AUDIT-P
ARL17A_2	17	44486046	44757088	2.00137e-06	0.00546298	ASD	AUDIT-P
BRWD1-AS1	21	40587632	40795144	7.32578e-05	0.0467722	ASD	AUDIT-P
BRWD1-IT2	21	40585832	40786841	4.76499e-05	0.0335655	ASD	AUDIT-P
CACNG2	22	36856915	37198690	5.16465e-06	0.00728224	ASD	AUDIT-P
CRHR1	17	43597709	44013194	6.33609e-06	0.00768673	ASD	AUDIT-P
CRHR1-IT1	17	43616340	43823595	9.08267e-06	0.00986995	ASD	AUDIT-P
GBF1	10	103905254	104242656	7.49657e-05	0.0467722	ASD	AUDIT-P
JHDM1D-AS1	7	139777060	139979440	5.81351e-05	0.0384696	ASD	AUDIT-P
KANSL1	17	44007281	44402740	2.84076e-06	0.00620336	ASD	AUDIT-P
KANSL1-AS1	17	44170938	44374089	1.03948e-06	0.00324275	ASD	AUDIT-P
LINC00461	5	87736596	88080620	4.66348e-05	0.0335655	ASD	AUDIT-P
LOC644172_1	17	43577491	43779748	1.24539e-05	0.0118242	ASD	AUDIT-P
LOC644172_2	17	44220929	44423154	6.06481e-07	0.00301177	ASD	AUDIT-P
LRRC37A	17	44272496	44515160	7.13102e-07	0.00301177	ASD	AUDIT-P
LRRC37A2	17	44490075	44733014	9.49164e-06	0.00986995	ASD	AUDIT-P
LRRC37A4P	17	43483248	43697889	3.44865e-06	0.00653928	ASD	AUDIT-P
MAPT	17	43871747	44205699	5.4663e-06	0.00728224	ASD	AUDIT-P
MAPT-AS1	17	43820721	44072879	4.24642e-06	0.0066235	ASD	AUDIT-P
MAPT-IT1	17	43873148	44076164	5.66919e-06	0.00728224	ASD	AUDIT-P
MGC57346	17	43597711	43815329	1.00201e-05	0.00994582	ASD	AUDIT-P
MIR4315-2_1	17	43452728	43652801	3.87135e-05	0.0300183	ASD	AUDIT-P
MIR9-2	5	87862670	88062757	3.98649e-05	0.0300183	ASD	AUDIT-P
MSRA	8	9811778	10386401	2.89212e-05	0.0242905	ASD	AUDIT-P
NFKB1	4	103322485	103638459	2.40665e-06	0.00583934	ASD	AUDIT-P
NSF	17	44568034	44934828	1.26153e-07	0.0027548	ASD	AUDIT-P
NSFP1_1	17	44350178	44600463	4.84934e-07	0.00301177	ASD	AUDIT-P
NSFP1_2	17	44568099	44818040	8.27524e-07	0.00301177	ASD	AUDIT-P
NTM	11	131140370	132306716	3.77762e-05	0.0300183	ASD	AUDIT-P
PLEKHM1	17	43413265	43668146	2.09337e-05	0.019047	ASD	AUDIT-P
SPPL2C	17	43822255	44024438	3.89296e-06	0.00653928	ASD	AUDIT-P
STH	17	43976615	44177060	6.80941e-06	0.00782617	ASD	AUDIT-P
WNT3	17	44739871	44996126	3.60669e-06	0.00653928	ASD	AUDIT-P
WNT9B	17	44828967	45054437	2.51971e-05	0.0220091	ASD	AUDIT-P
ACVR2B	3	38395789	38634633	7.50529e-06	0.00498942	ASD	AUDIT-T
ACVR2B-AS1	3	38392517	38596311	4.47795e-05	0.025189	ASD	AUDIT-T
ADH1A	4	100097522	100312185	3.77027e-05	0.0223547	ASD	AUDIT-T
ADH1B	4	100127543	100342599	5.60675e-05	0.0279547	ASD	AUDIT-T
ARHGAP27_1	17	43371267	43607663	4.75442e-07	0.00033646	ASD	AUDIT-T
ARHGAP27_2	17	43406717	43610282	1.2993e-07	0.000109631	ASD	AUDIT-T
ARL17A_1	17	44276499	44539163	2.85309e-10	1.0826e-06	ASD	AUDIT-T
ARL17A_2	17	44486046	44757088	2.03424e-09	3.18765e-06	ASD	AUDIT-T
CRHR1	17	43597709	44013194	2.30459e-09	3.2925e-06	ASD	AUDIT-T
CRHR1-IT1	17	43616340	43823595	3.26041e-09	4.0707e-06	ASD	AUDIT-T
DHX38	16	72027614	72246811	4.75637e-05	0.0260863	ASD	AUDIT-T
EGR2	10	64471755	64678927	6.86297e-05	0.0327304	ASD	AUDIT-T
EXOG	3	38437762	38667796	4.91282e-05	0.0262872	ASD	AUDIT-T
HP	16	71988507	72194955	8.82495e-05	0.0411918	ASD	AUDIT-T
HPR	16	71997124	72211145	6.31705e-05	0.0307963	ASD	AUDIT-T
KANSL1	17	44007281	44402740	1.67042e-09	2.98115e-06	ASD	AUDIT-T
KANSL1-AS1	17	44170938	44374089	4.71413e-10	1.29273e-06	ASD	AUDIT-T
KCNN2	5	113598015	113932197	7.81953e-11	8.57724e-07	ASD	AUDIT-T
LINC00461	5	87736596	88080620	1.73041e-07	0.000136673	ASD	AUDIT-T
LOC644172_1	17	43577491	43779748	4.66602e-09	4.87444e-06	ASD	AUDIT-T
LOC644172_2	17	44220929	44423154	2.36796e-10	1.0826e-06	ASD	AUDIT-T
LRRC37A	17	44272496	44515160	2.9609e-10	1.0826e-06	ASD	AUDIT-T
LRRC37A2	17	44490075	44733014	1.55811e-08	1.48616e-05	ASD	AUDIT-T
LRRC37A4P	17	43483248	43697889	2.40132e-09	3.2925e-06	ASD	AUDIT-T
MACROD2	20	13876145	16133841	5.4655e-05	0.0278842	ASD	AUDIT-T
MANBA	4	103452642	103782151	1.80669e-07	0.000136673	ASD	AUDIT-T
MAPT	17	43871747	44205699	3.7111e-09	4.0707e-06	ASD	AUDIT-T
MAPT-AS1	17	43820721	44072879	1.76657e-09	2.98115e-06	ASD	AUDIT-T
MAPT-IT1	17	43873148	44076164	3.52007e-09	4.0707e-06	ASD	AUDIT-T
MGC57346	17	43597711	43815329	3.70827e-09	4.0707e-06	ASD	AUDIT-T
MIPOL1	14	37567117	38120464	5.36944e-05	0.0278842	ASD	AUDIT-T
MIR2113	6	98372406	98572495	3.18742e-06	0.00218518	ASD	AUDIT-T
MIR4315-2_1	17	43452728	43652801	1.76355e-07	0.000136673	ASD	AUDIT-T
MIR9-2	5	87862670	88062757	3.92688e-07	0.000287159	ASD	AUDIT-T
NEGR1	1	71768624	72848277	3.90359e-05	0.022536	ASD	AUDIT-T
NFKB1	4	103322485	103638459	2.54182e-08	2.32344e-05	ASD	AUDIT-T
NSF	17	44568034	44934828	6.94808e-12	1.52427e-07	ASD	AUDIT-T
NSFP1_1	17	44350178	44600463	2.39258e-10	1.0826e-06	ASD	AUDIT-T
NSFP1_2	17	44568099	44818040	1.09628e-09	2.67224e-06	ASD	AUDIT-T
NTM	11	131140370	132306716	8.78367e-06	0.00566753	ASD	AUDIT-T
PLEKHM1	17	43413265	43668146	3.06549e-08	2.69003e-05	ASD	AUDIT-T
PMFBP1	16	72052995	72306349	3.11009e-05	0.0189526	ASD	AUDIT-T
SPPL2C	17	43822255	44024438	1.29965e-09	2.85118e-06	ASD	AUDIT-T
STH	17	43976615	44177060	6.27568e-09	6.25799e-06	ASD	AUDIT-T
TXNL4B	16	72018755	72228215	2.96891e-05	0.0186091	ASD	AUDIT-T
WNT3	17	44739871	44996126	3.53176e-10	1.10685e-06	ASD	AUDIT-T
WNT9B	17	44828967	45054437	1.56968e-09	2.98115e-06	ASD	AUDIT-T
ALPK3	15	85259910	85516713	8.13951e-06	0.00597711	ASD	BIP
ASPHD1	16	29812146	30017377	3.18313e-05	0.0153517	ASD	BIP
ASTN2	9	119087503	120277317	6.05801e-06	0.0056188	ASD	BIP
BAG4	8	37934105	38170819	3.20553e-05	0.0153517	ASD	BIP
CAPN3	15	42551697	42804515	9.64685e-05	0.0348394	ASD	BIP
CDIPT	16	29769676	29974609	7.68551e-05	0.0291917	ASD	BIP
CDIPT-AS1	16	29775003	29979374	7.10342e-05	0.0274541	ASD	BIP
DDHD2	8	37989008	38220287	1.19745e-05	0.00732774	ASD	BIP
DHODH	16	71942642	72159316	8.9064e-05	0.0327013	ASD	BIP
DHX38	16	72027614	72246811	0.000132816	0.0428036	ASD	BIP
DNM1P41	15	84945805	85150249	4.29831e-05	0.0197274	ASD	BIP
FGFR1	8	38168655	38426352	2.35852e-05	0.0127155	ASD	BIP
GANC	15	42466365	42745864	0.000111374	0.0379331	ASD	BIP
GLT8D1	3	52628499	52840099	5.36067e-06	0.00536798	ASD	BIP
GNL3	3	52619935	52828510	1.08253e-05	0.00700492	ASD	BIP
GOLGA6L4	15	84804524	85014120	0.000137951	0.0428036	ASD	BIP
GOLGA6L5P	15	84949398	85160078	2.36649e-05	0.0127155	ASD	BIP
HDAC4	2	239869863	240422643	1.74853e-05	0.0101369	ASD	BIP
HP	16	71988507	72194955	0.000137449	0.0428036	ASD	BIP
ITIH1	3	52711601	52926084	8.18982e-08	0.000729723	ASD	BIP
ITIH3	3	52728783	52943025	8.19934e-08	0.000729723	ASD	BIP
ITIH4	3	52747005	52964717	9.93721e-08	0.000729723	ASD	BIP
KCNN2	5	113598015	113932197	9.63872e-06	0.00643458	ASD	BIP
KCTD13	16	29817656	30037553	5.12695e-05	0.0217205	ASD	BIP
LETM2	8	38143958	38367042	6.84751e-06	0.0056188	ASD	BIP
LINC00933	15	85013879	85223412	3.22704e-06	0.00394954	ASD	BIP
LOC102724034_2	15	84877315	85078856	0.000111923	0.0379331	ASD	BIP
LOC103171574	15	84877216	85080581	0.000140018	0.0428415	ASD	BIP
LOC642423_1	15	84768829	84969441	0.000136171	0.0428036	ASD	BIP
LSM1	8	37920838	38134248	4.19839e-05	0.0196788	ASD	BIP
MACROD2	20	13876145	16133841	9.13434e-07	0.0020123	ASD	BIP
MACROD2-IT1	20	14435029	14709554	7.80114e-06	0.00592617	ASD	BIP
MIR2113	6	98372406	98572495	6.59491e-05	0.0259439	ASD	BIP
MIR4269	2	240127156	240327240	0.000108521	0.0379331	ASD	BIP
MIR8064	3	52780478	52980568	1.70637e-07	0.000769007	ASD	BIP
MRPS33	7	140605960	140814781	4.96028e-06	0.00520357	ASD	BIP
MSI1	12	120679132	120906983	0.000159222	0.04805	ASD	BIP
MSRA	8	9811778	10386401	1.77797e-06	0.00279777	ASD	BIP
MUSTN1	3	52767130	52969235	1.74536e-07	0.000769007	ASD	BIP
NEK4	3	52644795	52904965	3.24742e-07	0.00102201	ASD	BIP
NISCH	3	52389523	52627088	2.23596e-05	0.0126303	ASD	BIP
NMB	15	85098359	85301802	1.98411e-06	0.00286627	ASD	BIP
NT5DC2	3	52458384	52669093	7.0332e-06	0.0056188	ASD	BIP
NTM	11	131140370	132306716	7.97679e-05	0.0297845	ASD	BIP
OTUD7B	1	149812228	150082686	3.19055e-05	0.0153517	ASD	BIP
PBRM1	3	52479367	52819866	4.36674e-06	0.00480997	ASD	BIP
PKD1L3	16	71863440	72133877	4.65423e-05	0.0205065	ASD	BIP
PMFBP1	16	72052995	72306349	5.81408e-05	0.0237193	ASD	BIP
PPAPDC1B	8	38020649	38226738	2.54537e-05	0.0133511	ASD	BIP
SCAND2P	15	85074690	85285694	2.38974e-06	0.00309682	ASD	BIP
SEC11A	15	85112767	85359691	1.44338e-06	0.00264981	ASD	BIP
SEZ6L2	16	29782479	30010585	2.81467e-05	0.0144203	ASD	BIP
SFMBT1	3	52837582	53180089	6.13485e-06	0.0056188	ASD	BIP
SMIM4	3	52470620	52674586	7.14146e-06	0.0056188	ASD	BIP
SNORD19	3	52623255	52823331	7.077e-06	0.0056188	ASD	BIP
SNORD19B	3	52624753	52824846	8.69708e-06	0.00603425	ASD	BIP
SNORD69	3	52626751	52826828	8.76515e-06	0.00603425	ASD	BIP
SPCS1	3	52639856	52842197	4.04718e-06	0.0046926	ASD	BIP
SRPK2	7	104656820	105129377	4.61648e-05	0.0205065	ASD	BIP
STAB1	3	52429355	52658511	1.66692e-05	0.0099249	ASD	BIP
STAR	8	37900217	38108600	5.37345e-05	0.0223353	ASD	BIP
TFAP2B	6	50686438	50915326	3.94402e-07	0.00108608	ASD	BIP
TFAP2D	6	50581256	50840746	4.83837e-05	0.0208999	ASD	BIP
TMEM110	3	52770771	53031597	4.80339e-07	0.00117576	ASD	BIP
TMEM110-MUSTN1	3	52767130	53031597	2.1816e-07	0.00080101	ASD	BIP
TXNL4B	16	72018755	72228215	0.000121562	0.0405758	ASD	BIP
UBE2Q2L	15	84741241	84950985	0.00011054	0.0379331	ASD	BIP
UBE2Q2P1	15	84970426	85214026	1.672e-06	0.00279777	ASD	BIP
VPS45	1	149939349	150217505	0.000133363	0.0428036	ASD	BIP
WDR73	15	85086011	85297521	2.08172e-06	0.00286627	ASD	BIP
WHSC1L1	8	38032560	38339790	1.1129e-05	0.00700492	ASD	BIP
ZNF106	15	42604634	42883395	6.39228e-05	0.025604	ASD	BIP
ZNF592	15	85191817	85449663	1.35762e-06	0.00264981	ASD	BIP
ARL17A_1	17	44276499	44539163	4.28098e-06	0.00619307	ASD	CU
ARL17A_2	17	44486046	44757088	2.29793e-05	0.0167826	ASD	CU
BEND4	4	42012869	42254895	5.83991e-05	0.0319881	ASD	CU
CRHR1	17	43597709	44013194	5.31638e-06	0.00628953	ASD	CU
CRHR1-IT1	17	43616340	43823595	7.61598e-06	0.00669004	ASD	CU
HDAC4	2	239869863	240422643	1.25942e-05	0.00985498	ASD	CU
KANSL1	17	44007281	44402740	4.5271e-06	0.00619307	ASD	CU
KANSL1-AS1	17	44170938	44374089	1.92055e-06	0.00593787	ASD	CU
KCNN2	5	113598015	113932197	7.93888e-06	0.00669004	ASD	CU
KIF2B	17	51800238	52002573	3.62092e-05	0.022667	ASD	CU
KIZ	20	21006623	21327258	7.63169e-07	0.00385687	ASD	CU
LOC284009	17	2210274	2418730	3.42875e-06	0.00619307	ASD	CU
LOC644172_1	17	43577491	43779748	8.88123e-06	0.00720695	ASD	CU
LOC644172_2	17	44220929	44423154	2.1848e-06	0.00593787	ASD	CU
LRRC37A	17	44272496	44515160	4.00773e-06	0.00619307	ASD	CU
LRRC37A4P	17	43483248	43697889	4.51227e-05	0.0260168	ASD	CU
LRRTM4	2	76874849	77849502	4.48113e-05	0.0260168	ASD	CU
MAPT	17	43871747	44205699	6.08922e-06	0.00635309	ASD	CU
MAPT-AS1	17	43820721	44072879	4.80521e-06	0.00619307	ASD	CU
MAPT-IT1	17	43873148	44076164	5.83492e-06	0.00635309	ASD	CU
METTL16	17	2219347	2515200	6.02206e-05	0.0321813	ASD	CU
MGC16025	2	240015026	240217153	6.57393e-06	0.00654704	ASD	CU
MGC57346	17	43597711	43815329	7.5676e-06	0.00669004	ASD	CU
MIR2113	6	98372406	98572495	1.72759e-07	0.0016251	ASD	CU
MIR5688	3	85334859	85534942	3.54157e-06	0.00619307	ASD	CU
MNT	17	2187353	2404258	1.09658e-06	0.00400435	ASD	CU
NSF	17	44568034	44934828	1.17931e-08	0.000258387	ASD	CU
NSFP1_1	17	44350178	44600463	5.45418e-06	0.00628953	ASD	CU
NSFP1_2	17	44568099	44818040	8.80163e-07	0.00385687	ASD	CU
REST	4	57674041	57902010	5.22359e-05	0.0293458	ASD	CU
SDK1	7	3241079	4408631	3.97651e-05	0.0242015	ASD	CU
SGSM2	17	2140805	2384348	2.43911e-06	0.00593787	ASD	CU
SNORD91A	17	2133572	2333664	3.06528e-05	0.0203516	ASD	CU
SNORD91B	17	2132418	2332504	3.29594e-05	0.0212394	ASD	CU
SPPL2C	17	43822255	44024438	4.57607e-06	0.00619307	ASD	CU
SRR	17	2107247	2328553	2.65832e-05	0.0187883	ASD	CU
STH	17	43976615	44177060	7.92902e-06	0.00669004	ASD	CU
TSR1	17	2125981	2340678	1.90594e-05	0.0143997	ASD	CU
WNT3	17	44739871	44996126	2.22514e-07	0.0016251	ASD	CU
WNT9B	17	44828967	45054437	3.44017e-06	0.00619307	ASD	CU
XKR6	8	10653656	11158875	2.79307e-05	0.0191238	ASD	CU
LOC101929591	20	21075043	21298927	1.47193e-06	0.0320954	ASD	OCD
KIZ	20	21006623	21327258	9.30961e-07	0.0040696	ASD	PTSD
LOC101929591	20	21075043	21298927	2.20178e-07	0.00120311	ASD	PTSD
MSRA	8	9811778	10386401	7.12615e-06	0.0259594	ASD	PTSD
NKX2-2	20	21391659	21594664	1.21222e-07	0.000883183	ASD	PTSD
NKX2-4	20	21276004	21478047	8.12219e-09	8.87633e-05	ASD	PTSD
XRN2	20	21183941	21470463	1.61397e-09	3.52764e-05	ASD	PTSD
ABCC10	6	43295291	43518163	0.000122973	0.0218338	ASD	SCZ
ACVR2B	3	38395789	38634633	0.000393389	0.0427302	ASD	SCZ
ALPK3	15	85259910	85516713	0.000254815	0.0319243	ASD	SCZ
ANKRD63	15	40473644	40674787	0.000398773	0.0431026	ASD	SCZ
APOPT1	14	103929298	104157236	2.2027e-05	0.00867311	ASD	SCZ
ARL17A_1	17	44276499	44539163	4.82175e-05	0.0136307	ASD	SCZ
ARL17A_2	17	44486046	44757088	0.000161825	0.0235265	ASD	SCZ
ASPHD1	16	29812146	30017377	1.26306e-05	0.00671009	ASD	SCZ
ATPAF2	17	17821333	18042480	1.77371e-05	0.00752121	ASD	SCZ
BAG4	8	37934105	38170819	0.000222399	0.0291898	ASD	SCZ
BAG5	14	103922880	104129151	2.38182e-05	0.00915123	ASD	SCZ
C20orf195	20	62084372	62288035	0.000286966	0.0341893	ASD	SCZ
C2orf47	2	200720039	200928847	0.000328508	0.0375316	ASD	SCZ
C8orf12	8	11125910	11396166	0.000146019	0.0220095	ASD	SCZ
C8orf74	8	10430146	10658103	4.77361e-05	0.0136307	ASD	SCZ
CACNA1C-AS4	12	2229702	2432647	0.000242	0.0313063	ASD	SCZ
CACNA1C-IT3	12	2278941	2497911	0.00020733	0.0282199	ASD	SCZ
CACNB2	10	18329605	18930688	5.46533e-05	0.0145931	ASD	SCZ
CALHM1	10	105113143	105318648	0.000472563	0.0486917	ASD	SCZ
CALHM3	10	105132560	105338997	8.79781e-05	0.0188	ASD	SCZ
CALN1	7	71144475	71977360	0.000130706	0.0218338	ASD	SCZ
CDIPT	16	29769676	29974609	1.6341e-05	0.00742382	ASD	SCZ
CDIPT-AS1	16	29775003	29979374	1.27811e-05	0.00671009	ASD	SCZ
CISD2	4	103690134	103913963	0.000282118	0.0341797	ASD	SCZ
CKB	14	103885994	104089196	2.52819e-05	0.0092911	ASD	SCZ
CLDN23	8	8459665	8661617	3.5448e-05	0.0116661	ASD	SCZ
CRHR1	17	43597709	44013194	8.41175e-05	0.0186302	ASD	SCZ
CRHR1-IT1	17	43616340	43823595	0.000103485	0.0203737	ASD	SCZ
CTNND1	11	57429233	57686652	0.000162427	0.0235265	ASD	SCZ
CXXC4	4	105289462	105516058	9.92895e-05	0.0202505	ASD	SCZ
DDHD2	8	37989008	38220287	0.000242784	0.0313063	ASD	SCZ
DLK2	6	43318089	43524370	0.000111224	0.0210085	ASD	SCZ
DNM1P41	15	84945805	85150249	0.000105545	0.0205954	ASD	SCZ
EFHD1	2	233370766	233647491	2.2054e-06	0.00334314	ASD	SCZ
EFNA5	5	106612589	107106596	0.000259026	0.0322685	ASD	SCZ
ENOX1	13	43687665	44461116	0.00048346	0.0495828	ASD	SCZ
ERI1	8	8760313	8990849	1.64974e-05	0.00742382	ASD	SCZ
EXOG	3	38437762	38667796	0.000363187	0.0400414	ASD	SCZ
FAM167A	8	11178972	11424276	8.60705e-05	0.0187906	ASD	SCZ
FGFR1	8	38168655	38426352	0.000222383	0.0291898	ASD	SCZ
GALNT10	5	153470294	153900543	0.00014325	0.0220095	ASD	SCZ
GANC	15	42466365	42745864	0.000453708	0.0474135	ASD	SCZ
GID4	17	17842610	18071718	1.14964e-05	0.00656317	ASD	SCZ
GIGYF2	2	233462014	233825289	4.06366e-05	0.0128005	ASD	SCZ
GLT8D1	3	52628499	52840099	0.000101752	0.020296	ASD	SCZ
GMEB2	20	62118954	62358381	0.000163245	0.0235265	ASD	SCZ
GNL3	3	52619935	52828510	0.000145967	0.0220095	ASD	SCZ
GOLGA2P7	15	84767599	84998920	0.000252399	0.031911	ASD	SCZ
GOLGA6L4	15	84804524	85014120	0.000142063	0.0220095	ASD	SCZ
GOLGA6L5P	15	84949398	85160078	6.23223e-05	0.015616	ASD	SCZ
HELZ2	20	62089438	62305592	8.83909e-05	0.0188	ASD	SCZ
HFE	6	25987508	26195469	1.0963e-06	0.00334314	ASD	SCZ
HIRIP3	16	29903641	30107417	0.000293565	0.0346156	ASD	SCZ
HIST1H1A	6	25917259	26118040	0.000129217	0.0218338	ASD	SCZ
HIST1H1C	6	25955967	26156699	2.35625e-06	0.00334314	ASD	SCZ
HIST1H1E	6	26056558	26257343	3.21821e-05	0.0110877	ASD	SCZ
HIST1H1T	6	26007639	26208364	1.5458e-06	0.00334314	ASD	SCZ
HIST1H2AB	6	25933319	26133796	1.18916e-05	0.00656317	ASD	SCZ
HIST1H2AC	6	26024372	26224918	2.79634e-06	0.00334314	ASD	SCZ
HIST1H2AD	6	26099011	26299521	0.0001123	0.0210085	ASD	SCZ
HIST1H2AG	6	27000816	27201314	0.00015162	0.0224502	ASD	SCZ
HIST1H2AH	6	27014860	27215341	0.000261406	0.032318	ASD	SCZ
HIST1H2BB	6	25943454	26143885	4.04116e-06	0.00405034	ASD	SCZ
HIST1H2BC	6	26023694	26224132	1.61644e-06	0.00334314	ASD	SCZ
HIST1H2BD	6	26058348	26271576	7.3555e-05	0.0171249	ASD	SCZ
HIST1H2BE	6	26084023	26284458	0.000265661	0.0323637	ASD	SCZ
HIST1H2BF	6	26099786	26300216	0.000117226	0.0213623	ASD	SCZ
HIST1H2BJ	6	27000094	27200575	0.000137797	0.0220095	ASD	SCZ
HIST1H2BK	6	27006071	27214637	0.000183127	0.0255567	ASD	SCZ
HIST1H3A	6	25920717	26121186	8.44906e-05	0.0186302	ASD	SCZ
HIST1H3B	6	25931816	26132288	1.1906e-05	0.00656317	ASD	SCZ
HIST1H3C	6	25945638	26146097	5.57125e-06	0.0045372	ASD	SCZ
HIST1H3D	6	26097011	26299521	9.14455e-05	0.0190224	ASD	SCZ
HIST1H4A	6	25921906	26122278	9.42872e-05	0.0194302	ASD	SCZ
HIST1H4B	6	25927123	26127480	2.07562e-05	0.00839313	ASD	SCZ
HIST1H4C	6	26004175	26204565	1.22828e-06	0.00334314	ASD	SCZ
HIST1H4D	6	26088937	26289304	0.000114845	0.021133	ASD	SCZ
HIST1H4E	6	26104872	26305249	0.000118371	0.0213632	ASD	SCZ
HIST1H4I	6	27007087	27207457	0.000129084	0.0218338	ASD	SCZ
INO80E	16	29907530	30117112	0.00046684	0.0483278	ASD	SCZ
ITIH1	3	52711601	52926084	1.88643e-06	0.00334314	ASD	SCZ
ITIH3	3	52728783	52943025	1.69548e-06	0.00334314	ASD	SCZ
ITIH4	3	52747005	52964717	2.26234e-06	0.00334314	ASD	SCZ
KANSL1	17	44007281	44402740	7.89248e-05	0.0179412	ASD	SCZ
KANSL1-AS1	17	44170938	44374089	3.47123e-05	0.0115971	ASD	SCZ
KCTD13	16	29817656	30037553	2.09352e-05	0.00839313	ASD	SCZ
KIZ	20	21006623	21327258	1.36562e-07	0.00100373	ASD	SCZ
KLC1	14	103995524	104267888	1.74462e-05	0.00752121	ASD	SCZ
KMT2E	7	104554636	104854532	1.76602e-05	0.00752121	ASD	SCZ
KMT2E-AS1	7	104550988	104754588	0.00041444	0.0441469	ASD	SCZ
LETM2	8	38143958	38367042	7.27559e-05	0.0171249	ASD	SCZ
LINC00461	5	87736596	88080620	0.00013652	0.0220095	ASD	SCZ
LINC00933	15	85013879	85223412	1.00115e-05	0.00613206	ASD	SCZ
LINC01004	7	104522193	104731612	0.000374786	0.0411146	ASD	SCZ
LOC100270746	6	26887144	27088085	0.000286229	0.0341893	ASD	SCZ
LOC101927273	18	53448918	53687430	0.000418787	0.0443954	ASD	SCZ
LOC101929591	20	21075043	21298927	4.52987e-07	0.00199767	ASD	SCZ
LOC102724034_2	15	84877315	85078856	0.000140975	0.0220095	ASD	SCZ
LOC103171574	15	84877216	85080581	0.000119169	0.0213632	ASD	SCZ
LOC440300	15	84760599	84978025	0.000175793	0.0248476	ASD	SCZ
LOC642423_1	15	84768829	84969441	0.000206216	0.0282199	ASD	SCZ
LOC644172_1	17	43577491	43779748	0.00011501	0.021133	ASD	SCZ
LOC644172_2	17	44220929	44423154	3.10473e-05	0.0108666	ASD	SCZ
LOC728769	5	77554587	77756365	0.000165602	0.0235582	ASD	SCZ
LRP1	12	57422281	57707125	0.00044485	0.0469328	ASD	SCZ
LRRC37A	17	44272496	44515160	4.27633e-05	0.0129066	ASD	SCZ
LRRC37A2	17	44490075	44733014	0.000317314	0.0366323	ASD	SCZ
LRRC48	17	17776126	18020189	2.00859e-05	0.00835648	ASD	SCZ
MANBA	4	103452642	103782151	7.40947e-05	0.0171249	ASD	SCZ
MAPT	17	43871747	44205699	0.000111656	0.0210085	ASD	SCZ
MAPT-AS1	17	43820721	44072879	8.39824e-05	0.0186302	ASD	SCZ
MAPT-IT1	17	43873148	44076164	0.000110551	0.0210085	ASD	SCZ
MARK3	14	103751700	104070166	5.05098e-05	0.0139218	ASD	SCZ
MFHAS1	8	8541998	8851131	2.05742e-06	0.00334314	ASD	SCZ
MGC57346	17	43597711	43815329	0.000100105	0.0202505	ASD	SCZ
MIR1322	8	10582882	10782953	0.00021592	0.0288547	ASD	SCZ
MIR137	1	98411625	98611727	0.000219506	0.0291573	ASD	SCZ
MIR137HG	1	98353555	98615249	0.000320281	0.0367823	ASD	SCZ
MIR138-1	3	44055703	44255802	0.0004653	0.0483278	ASD	SCZ
MIR2113	6	98372406	98572495	0.0002884	0.0341893	ASD	SCZ
MIR2682	1	98410798	98610907	0.000195511	0.0269438	ASD	SCZ
MIR3143	6	27015404	27215467	0.000253262	0.031911	ASD	SCZ
MIR4660	8	8805954	9006028	3.30554e-05	0.0112134	ASD	SCZ
MIR6780B	6	43302279	43502358	0.000112427	0.0210085	ASD	SCZ
MIR8064	3	52780478	52980568	3.058e-06	0.00337145	ASD	SCZ
MNT	17	2187353	2404258	2.40713e-05	0.00915123	ASD	SCZ
MSRA	8	9811778	10386401	2.20069e-09	4.85252e-05	ASD	SCZ
MTMR9	8	11041999	11285654	0.000336942	0.0381004	ASD	SCZ
MUSTN1	3	52767130	52969235	2.88071e-06	0.00334314	ASD	SCZ
MVP	16	29731714	29959360	5.49311e-05	0.0145931	ASD	SCZ
NEK4	3	52644795	52904965	5.02335e-06	0.00443059	ASD	SCZ
NEURL1	10	105153734	105452309	0.00012508	0.0218338	ASD	SCZ
NISCH	3	52389523	52627088	0.000187218	0.0259632	ASD	SCZ
NKX2-2	20	21391659	21594664	6.79037e-06	0.0045372	ASD	SCZ
NKX2-4	20	21276004	21478047	2.64437e-06	0.00334314	ASD	SCZ
NMB	15	85098359	85301802	1.54667e-05	0.00742382	ASD	SCZ
NOS1	12	117545946	117899607	0.000209136	0.0282911	ASD	SCZ
NSF	17	44568034	44934828	3.90657e-06	0.00405034	ASD	SCZ
NSFP1_1	17	44350178	44600463	3.94597e-05	0.0127069	ASD	SCZ
NSFP1_2	17	44568099	44818040	0.000152306	0.0224502	ASD	SCZ
NT5DC2	3	52458384	52669093	7.02516e-05	0.0168375	ASD	SCZ
NTM	11	131140370	132306716	0.000334509	0.0380203	ASD	SCZ
OTUD7B	1	149812228	150082686	6.09525e-05	0.0154483	ASD	SCZ
PBRM1	3	52479367	52819866	4.61074e-05	0.0133772	ASD	SCZ
PINX1	8	10522470	10797409	5.92357e-05	0.0151878	ASD	SCZ
POM121L2	6	27176841	27380011	5.66032e-06	0.0045372	ASD	SCZ
PPAPDC1B	8	38020649	38226738	0.000307797	0.0361006	ASD	SCZ
PPP1R13B	14	104100087	104413927	0.000313491	0.0363814	ASD	SCZ
PPP1R3B	8	8893763	9109152	6.7488e-06	0.0045372	ASD	SCZ
PPP2R3A	3	135584514	135966752	5.77314e-05	0.0151545	ASD	SCZ
PRSS16	6	27115501	27324399	5.88875e-05	0.0151878	ASD	SCZ
PTGIS	20	48020410	48284707	0.000179101	0.025154	ASD	SCZ
PTK6	20	62059775	62268723	0.000345667	0.0386901	ASD	SCZ
PUS7	7	104996959	105262685	5.30368e-05	0.0144378	ASD	SCZ
RERE	1	8312463	8977699	0.000352321	0.0392357	ASD	SCZ
RP1L1	8	10363859	10612617	0.000125441	0.0218338	ASD	SCZ
SCAMP1	5	77556326	77876562	0.000143176	0.0220095	ASD	SCZ
SCAND2P	15	85074690	85285694	7.90384e-06	0.00512587	ASD	SCZ
SDK1	7	3241079	4408631	0.000236049	0.0307981	ASD	SCZ
SEC11A	15	85112767	85359691	1.63521e-05	0.00742382	ASD	SCZ
SEZ6L2	16	29782479	30010585	1.53743e-05	0.00742382	ASD	SCZ
SFMBT1	3	52837582	53180089	4.38999e-05	0.0129066	ASD	SCZ
SGK223	8	8075257	8339344	6.44167e-06	0.0045372	ASD	SCZ
SGSM2	17	2140805	2384348	4.90667e-05	0.0136952	ASD	SCZ
SLC17A2	6	25812983	26030954	0.00010217	0.020296	ASD	SCZ
SLC35G5	8	11088494	11289695	0.000262846	0.032318	ASD	SCZ
SLC9B1	4	103706204	104040896	0.000339703	0.0382166	ASD	SCZ
SMIM4	3	52470620	52674586	6.98512e-05	0.0168375	ASD	SCZ
SNORD19	3	52623255	52823331	0.000145002	0.0220095	ASD	SCZ
SNORD19B	3	52624753	52824846	0.000127789	0.0218338	ASD	SCZ
SNORD69	3	52626751	52826828	0.000126143	0.0218338	ASD	SCZ
SNORD91A	17	2133572	2333664	0.000144879	0.0220095	ASD	SCZ
SNORD91B	17	2132418	2332504	0.00013031	0.0218338	ASD	SCZ
SORCS3	10	106300858	107124993	0.000132709	0.0220018	ASD	SCZ
SOX7	8	10481277	10688084	0.000380802	0.0415677	ASD	SCZ
SPCS1	3	52639856	52842197	8.91326e-05	0.0188	ASD	SCZ
SPPL2C	17	43822255	44024438	7.45573e-05	0.0171249	ASD	SCZ
SRMS	20	62071276	62278857	0.00036278	0.0400414	ASD	SCZ
SRPK2	7	104656820	105129377	5.65795e-08	0.000623789	ASD	SCZ
SRR	17	2107247	2328553	0.000152722	0.0224502	ASD	SCZ
STAB1	3	52429355	52658511	0.000136918	0.0220095	ASD	SCZ
STH	17	43976615	44177060	0.00014673	0.0220095	ASD	SCZ
TAOK2	16	29885187	30103582	0.000211909	0.0284914	ASD	SCZ
TDH	8	11097145	11325961	2.98848e-05	0.0106284	ASD	SCZ
TFAP2B	6	50686438	50915326	0.000453604	0.0474135	ASD	SCZ
TJAP1	6	43345260	43574294	0.000313091	0.0363814	ASD	SCZ
TMEM110	3	52770771	53031597	4.77115e-06	0.00438349	ASD	SCZ
TMEM110-MUSTN1	3	52767130	53031597	2.51019e-06	0.00334314	ASD	SCZ
TMEM219	16	29873350	30084373	0.000263821	0.032318	ASD	SCZ
TMX2	11	57379994	57608445	0.000406686	0.0435312	ASD	SCZ
TOM1L2	17	17646821	17975784	3.9763e-05	0.0127069	ASD	SCZ
TRMT61A	14	103895508	104103410	1.45628e-05	0.00742382	ASD	SCZ
TSR1	17	2125981	2340678	6.40257e-05	0.0158625	ASD	SCZ
TYW5	2	200693633	200920459	0.000402807	0.0433263	ASD	SCZ
UBE2D3	4	103615539	103890050	8.95236e-05	0.0188	ASD	SCZ
UBE2Q2L	15	84741241	84950985	0.000164445	0.0235455	ASD	SCZ
UBE2Q2P1	15	84970426	85214026	9.23389e-06	0.00581735	ASD	SCZ
VN1R10P	6	27192539	27393741	6.65483e-06	0.0045372	ASD	SCZ
VPS45	1	149939349	150217505	0.000250426	0.031911	ASD	SCZ
VWC2L	2	215176460	215540653	0.000286835	0.0341893	ASD	SCZ
VWC2L-IT1	2	215274905	215501613	0.000248797	0.0318952	ASD	SCZ
WDR73	15	85086011	85297521	2.79869e-05	0.0101166	ASD	SCZ
WHSC1L1	8	38032560	38339790	0.000145839	0.0220095	ASD	SCZ
WNT3	17	44739871	44996126	6.21522e-06	0.0045372	ASD	SCZ
WNT9B	17	44828967	45054437	1.1089e-05	0.00656317	ASD	SCZ
XKR6	8	10653656	11158875	4.53393e-06	0.00434665	ASD	SCZ
XRCC3	14	104063953	104281823	4.33816e-05	0.0129066	ASD	SCZ
XRN2	20	21183941	21470463	3.10676e-07	0.0017126	ASD	SCZ
ZFYVE21	14	104082080	104300005	4.18502e-05	0.0129066	ASD	SCZ
ZNF184	6	27318520	27540897	2.51028e-05	0.0092911	ASD	SCZ
ZNF204P	6	27225601	27443153	6.55168e-06	0.0045372	ASD	SCZ
ZNF365	10	64033915	64531771	0.000141101	0.0220095	ASD	SCZ
ZNF391	6	27256523	27469227	1.56865e-05	0.00742382	ASD	SCZ
ZNF592	15	85191817	85449663	4.3588e-05	0.0129066	ASD	SCZ
ZSWIM6	5	60528099	60941999	6.65302e-05	0.0162999	ASD	SCZ
MIR2113	6	98372406	98572495	1.30103e-07	0.00283235	ASD	TS
ADO	10	64464515	64668239	4.24831e-05	0.0206623	ASD	MDD
APEH	3	49611434	49820934	9.49714e-05	0.0335291	ASD	MDD
APOPT1	14	103929298	104157236	6.13954e-06	0.00855115	ASD	MDD
ASTN2	9	119087503	120277317	5.19198e-07	0.00288119	ASD	MDD
BAG5	14	103922880	104129151	8.5695e-06	0.00873559	ASD	MDD
BEND4	4	42012869	42254895	1.71699e-07	0.00272572	ASD	MDD
BTBD18	11	57410985	57619253	0.000135699	0.0390137	ASD	MDD
C11orf31	11	57408721	57610883	0.000143916	0.0400819	ASD	MDD
CAMKV	3	49795421	50007369	0.000209757	0.0474513	ASD	MDD
CKB	14	103885994	104089196	2.95521e-05	0.0161772	ASD	MDD
CTNND1	11	57429233	57686652	4.29515e-05	0.0206623	ASD	MDD
DCAF4L1	4	41883712	42088484	1.43973e-05	0.0103981	ASD	MDD
DNAJC28	21	34760361	34964030	0.000200124	0.0467201	ASD	MDD
DUSP6	12	89641601	89846636	5.20997e-05	0.0236309	ASD	MDD
EGR2	10	64471755	64678927	1.44099e-05	0.0103981	ASD	MDD
FAM212A	3	49740686	49942463	0.000211912	0.0474513	ASD	MDD
GART	21	34776237	35015198	0.000135667	0.0390137	ASD	MDD
HIST1H2AG	6	27000816	27201314	9.45154e-05	0.0335291	ASD	MDD
HIST1H2AH	6	27014860	27215341	0.000219216	0.0474513	ASD	MDD
HIST1H2BJ	6	27000094	27200575	0.000179726	0.0445164	ASD	MDD
HIST1H2BK	6	27006071	27214637	0.000158709	0.0431442	ASD	MDD
HIST1H4I	6	27007087	27207457	8.64185e-05	0.0334608	ASD	MDD
IP6K1	3	49661727	49923973	0.000171278	0.0445164	ASD	MDD
ISLR2	15	74321714	74529143	0.000160347	0.0431442	ASD	MDD
ITIH1	3	52711601	52926084	9.69868e-05	0.0335291	ASD	MDD
ITIH3	3	52728783	52943025	9.5445e-05	0.0335291	ASD	MDD
ITIH4	3	52747005	52964717	0.000176494	0.0445164	ASD	MDD
KLC1	14	103995524	104267888	5.45222e-05	0.0240428	ASD	MDD
[truncated: 3,886 more rows]
