# Supplementary material for: A comprehensive gene-centric pleiotropic association analysis for 14 psychiatric disorders with GWAS summary statistics
Source: BMC Med. 2021 Dec 13;19:314. doi: 10.1186/s12916-021-02186-z (PMC8667366; doi:10.1186/s12916-021-02186-z)
Supplement: Supplementary file 4 — Additional file 4: Table S3. List of all the unique pleiotropic genes and the number of psychiatric disorders which were affected by these genes. [file 12916_2021_2186_MOESM4_ESM.xlsx]

## Sheet: Sheet1
Table S3. List of all the unique pleiotropic genes and the number of psychiatric disorders which were affected by these genes
Gene	ADHD	PTSD	AD	MDD	AUDIT-C	AUDIT-T	AUDIT-P	CU	OCD	TS	BIP	SCZ	AN	ASD	Number
LRRC37A4P	1	1	0	1	-1	-1	-1	-1	0	1	0	-1	0	1	10
MIR2113	1	0	0	0	-1	-1	-1	1	0	1	-1	1	-1	-1	10
ARHGAP27_2	1	1	0	1	-1	-1	-1	-1	0	1	0	0	0	1	9
ARL17A_2	1	1	0	1	-1	-1	-1	-1	0	0	0	-1	0	1	9
CRHR1	1	1	0	0	-1	-1	-1	-1	0	1	0	-1	0	1	9
KANSL1	1	1	0	0	-1	-1	-1	-1	0	1	0	-1	0	1	9
KANSL1-AS1	1	1	0	0	-1	-1	-1	-1	0	1	0	-1	0	1	9
LINC00461	-1	0	1	0	1	1	1	1	0	1	0	-1	0	1	9
LOC100507091	-1	0	0	-1	1	1	1	1	0	-1	0	1	-1	0	9
LOC644172_1	1	1	0	0	-1	-1	-1	-1	0	1	0	-1	0	1	9
MAPT	1	1	0	0	-1	-1	-1	-1	0	1	0	-1	0	1	9
MAPT-AS1	1	1	0	0	-1	-1	-1	-1	0	1	0	-1	0	1	9
MGC57346	1	1	0	0	-1	-1	-1	-1	0	1	0	-1	0	1	9
MIR5688	1	0	0	0	1	1	1	1	-1	-1	1	0	0	-1	9
MIR9-2	-1	0	1	0	1	1	1	1	0	1	0	-1	0	1	9
MSRA	1	1	0	-1	0	0	1	-1	0	0	1	1	-1	-1	9
NSFP1_1	1	0	0	1	-1	-1	-1	-1	0	1	0	-1	0	1	9
PLEKHM1	1	1	0	1	-1	-1	-1	-1	0	1	0	0	0	1	9
SPPL2C	1	1	0	0	-1	-1	-1	-1	0	1	0	-1	0	1	9
STH	1	1	0	0	-1	-1	-1	-1	0	1	0	-1	0	1	9
WNT9B	1	0	0	1	-1	-1	-1	-1	0	1	0	-1	0	1	9
ARL17A_1	1	0	0	0	-1	-1	-1	-1	0	1	0	-1	0	1	8
C11orf31	1	1	0	-1	1	-1	0	0	0	0	0	-1	-1	-1	8
CRHR1-IT1	1	0	0	0	-1	-1	-1	-1	0	1	0	-1	0	1	8
KLC1	0	0	0	1	1	1	1	1	0	0	1	1	0	1	8
LOC644172_2	1	0	0	0	-1	-1	-1	-1	0	1	0	-1	0	1	8
LRRC37A	1	0	0	0	-1	-1	-1	-1	0	1	0	-1	0	1	8
MAPT-IT1	1	0	0	0	-1	-1	-1	-1	0	1	0	-1	0	1	8
MIR6890	1	0	0	1	1	-1	0	0	0	1	1	0	1	1	8
MPHOSPH9	-1	0	0	-1	1	1	1	1	0	-1	0	1	0	0	8
NEGR1	0	0	0	-1	1	1	1	1	0	0	0	-1	-1	-1	8
NSF	1	0	0	0	-1	-1	-1	-1	0	1	0	-1	0	1	8
NSFP1_2	1	0	0	0	-1	-1	-1	-1	0	1	0	-1	0	1	8
PITPNM2	-1	0	0	-1	1	1	1	1	0	-1	0	1	0	0	8
TMX2	1	1	0	-1	1	-1	0	0	0	0	0	1	-1	-1	8
WNT3	1	0	0	0	-1	-1	-1	-1	0	1	0	-1	0	1	8
XRCC3	0	0	0	1	1	1	1	1	0	0	1	1	0	1	8
ZFYVE21	0	0	0	1	1	1	1	1	0	0	1	1	0	1	8
AGBL2	-1	0	0	1	1	1	1	0	1	0	0	0	1	0	7
APOPT1	0	0	0	-1	1	1	0	-1	0	0	-1	-1	0	-1	7
BAG5	0	0	0	-1	1	1	0	-1	0	0	-1	-1	0	-1	7
BEND4	-1	1	0	-1	1	1	0	-1	0	0	0	0	0	-1	7
C12orf65	0	0	0	-1	1	1	1	1	0	-1	0	1	0	0	7
C1QTNF4	-1	0	0	1	1	1	1	0	1	0	0	0	1	0	7
CACNA1C-AS4	0	0	0	0	0	1	1	1	0	0	1	1	-1	-1	7
CACNA1C-IT3	0	0	0	0	0	0	1	-1	0	-1	1	1	-1	-1	7
CADM2	1	0	0	0	1	1	1	0	-1	-1	1	0	0	0	7
CELF1	1	0	0	-1	-1	-1	-1	0	-1	0	0	0	-1	0	7
FAM180B	-1	0	0	1	1	1	1	0	1	0	0	0	1	0	7
HIST1H1A	-1	0	0	-1	0	0	0	1	0	0	-1	1	-1	1	7
HIST1H1T	1	0	0	-1	0	0	0	1	0	0	1	-1	1	1	7
HIST1H2AC	1	0	0	-1	0	0	0	1	0	0	1	-1	1	1	7
HIST1H2BC	1	0	0	-1	0	0	0	1	0	0	1	-1	1	1	7
HIST1H3A	-1	0	0	-1	0	0	0	1	0	0	-1	1	-1	1	7
HIST1H4A	-1	0	0	-1	0	0	0	1	0	0	-1	1	-1	1	7
ITIH1	0	0	0	-1	1	1	0	0	0	-1	-1	-1	0	-1	7
KBTBD4	-1	0	0	1	1	1	1	0	1	0	0	0	1	0	7
KMT2E-AS1	1	0	0	0	-1	1	0	0	0	0	1	1	-1	1	7
LINC01289	0	0	0	1	-1	-1	0	1	0	0	-1	1	-1	0	7
LOC101928241	1	0	0	0	-1	-1	0	0	0	0	-1	-1	1	1	7
LOC285819	1	0	0	1	-1	1	0	0	0	0	-1	-1	1	0	7
LRRC37A2	1	1	0	0	1	1	-1	0	0	0	0	-1	0	1	7
MADD	1	0	0	-1	-1	-1	-1	0	0	0	0	-1	-1	0	7
MEF2C	-1	0	0	0	1	1	1	1	0	0	0	-1	0	1	7
MIR137	1	0	0	0	-1	1	0	-1	0	0	0	-1	1	-1	7
MIR137HG	1	0	0	0	-1	1	0	-1	0	0	0	-1	1	-1	7
MIR2682	1	0	0	0	-1	1	0	-1	0	0	0	-1	1	-1	7
MIR4304	-1	0	0	0	1	1	1	1	0	-1	0	1	0	0	7
MIR4315-2_1	1	0	0	1	-1	-1	-1	-1	0	0	0	0	0	1	7
MTCH2	-1	0	0	1	1	1	1	0	1	0	0	0	1	0	7
MYBPC3	1	0	0	-1	-1	-1	-1	0	0	0	0	-1	-1	0	7
NDUFS3	-1	0	0	1	1	1	1	0	1	0	0	0	1	0	7
NFKB1	-1	0	0	0	1	1	1	-1	0	0	0	1	0	-1	7
NTM	0	0	0	0	-1	1	1	0	0	0	1	1	1	-1	7
PPP1R13B	0	0	0	1	1	0	1	1	0	0	1	1	0	1	7
PTPMT1	-1	0	0	1	1	1	1	0	1	0	0	0	1	0	7
SLC17A2	-1	0	0	-1	0	0	0	-1	0	0	-1	-1	-1	1	7
SPI1	1	0	0	-1	-1	-1	-1	0	0	0	0	-1	-1	0	7
TMEM110-MUSTN1	0	0	0	-1	1	1	0	0	0	-1	-1	-1	0	-1	7
XPNPEP3	0	0	0	0	-1	1	0	1	0	-1	-1	-1	-1	0	7
AMIGO3	1	0	0	1	1	-1	0	0	0	0	0	0	-1	-1	6
ANP32E	1	0	0	0	1	1	0	0	0	0	-1	-1	1	0	6
ARHGAP27_1	0	1	0	1	-1	-1	0	0	0	1	0	0	0	1	6
ARL6IP4	-1	0	0	0	0	1	1	1	0	-1	0	1	0	0	6
BTBD18	1	1	0	-1	0	0	0	0	0	0	0	-1	-1	-1	6
C3orf62	1	0	0	1	0	0	0	0	0	1	0	1	1	1	6
C3orf84	1	0	0	1	0	0	0	0	0	1	0	1	1	1	6
CADM1	0	0	-1	0	-1	-1	0	0	0	-1	0	-1	1	0	6
CAMKV	1	0	0	1	0	0	0	0	0	0	1	-1	-1	-1	6
CCDC36	1	0	0	1	0	0	0	0	0	1	0	1	1	1	6
CCDC71	1	0	0	1	0	0	0	0	0	1	0	1	1	1	6
CDIPT	0	0	0	-1	-1	1	0	0	0	0	-1	1	0	-1	6
CDIPT-AS1	0	0	0	-1	-1	1	0	0	0	0	-1	1	0	-1	6
CDK2AP1	0	0	0	0	1	1	1	1	0	-1	0	1	0	0	6
CTNND1	1	1	0	-1	0	0	0	0	0	0	0	1	-1	-1	6
DGKZ	1	0	0	0	1	1	1	0	0	0	0	1	1	0	6
EP300	0	0	0	0	1	1	-1	0	0	1	1	-1	0	0	6
FNBP4	0	0	0	1	1	1	1	0	1	0	0	0	1	0	6
GMPPB	1	0	0	1	1	-1	0	0	0	0	0	0	-1	-1	6
GNAI2	1	0	0	1	1	-1	0	0	0	0	0	0	-1	-1	6
HFE	1	0	0	-1	0	0	0	1	0	0	0	-1	1	1	6
HIST1H2APS1	0	0	1	1	0	0	0	-1	0	0	-1	-1	1	0	6
HIST1H2BI	0	1	0	-1	0	0	0	-1	0	0	-1	-1	1	0	6
HIST1H4C	1	0	0	-1	0	0	0	1	0	0	0	-1	-1	1	6
ITIH3	0	0	0	-1	1	0	0	0	0	-1	-1	-1	0	-1	6
ITIH4	0	0	0	-1	1	0	0	0	0	-1	-1	-1	0	-1	6
ITPR3	1	0	0	1	0	-1	1	0	0	0	0	1	-1	0	6
KIZ	1	1	0	0	0	0	0	-1	0	0	0	1	-1	1	6
KLHDC8B	1	0	0	1	0	0	0	0	0	1	0	1	1	1	6
MACROD2	0	0	0	1	-1	-1	0	0	0	0	-1	0	1	1	6
MED19	1	1	0	-1	0	0	0	0	0	0	0	1	1	1	6
MIR1273H	0	0	0	0	1	1	1	0	0	-1	-1	-1	0	0	6
MIR4271	1	0	0	1	0	0	0	0	0	1	0	1	1	1	6
MIR5787	1	0	0	1	1	-1	0	0	0	0	0	0	-1	-1	6
MIR6889	0	0	0	0	1	1	-1	0	0	1	1	-1	0	0	6
MIR8064	0	0	0	-1	1	0	0	0	0	-1	-1	-1	0	-1	6
MON1A	1	0	0	1	0	0	0	0	0	0	1	-1	-1	-1	6
MST1R	1	0	0	1	0	0	0	0	0	0	1	-1	-1	-1	6
MUSTN1	0	0	0	-1	1	0	0	0	0	-1	-1	-1	0	-1	6
NEK4	0	0	0	-1	1	0	0	0	0	-1	-1	-1	0	-1	6
NUP160	0	0	0	1	1	1	1	0	1	0	0	0	1	0	6
OGFOD2	-1	0	0	0	0	1	1	1	0	-1	0	1	0	0	6
PPP2R3A	1	0	0	0	-1	-1	0	-1	0	0	0	1	0	-1	6
PSMC3	0	0	0	-1	-1	-1	-1	0	0	0	0	-1	-1	0	6
PTPRF	1	0	0	-1	0	0	0	-1	0	0	-1	-1	0	-1	6
QARS	1	0	0	1	0	0	0	0	0	1	1	0	1	1	6
QRICH1	1	0	0	1	0	0	0	0	0	1	1	0	1	1	6
RBX1	0	0	0	0	-1	-1	0	1	0	1	-1	1	0	0	6
RUNX1T1	-1	0	0	0	-1	-1	-1	-1	0	0	-1	0	0	0	6
SBNO1	0	0	0	0	1	1	1	1	0	-1	0	1	0	0	6
SLC17A3	1	0	0	-1	0	0	0	-1	0	0	-1	-1	-1	0	6
SLC17A4	1	0	0	-1	0	0	0	-1	0	0	-1	-1	-1	0	6
SLC39A13	0	0	0	-1	-1	-1	-1	0	0	0	0	-1	-1	0	6
SLC4A1AP	0	0	0	0	1	-1	-1	-1	0	0	-1	-1	0	0	6
SORCS3	-1	0	0	-1	0	0	0	-1	0	0	0	-1	-1	-1	6
TMEM110	0	0	0	-1	1	0	0	0	0	-1	-1	-1	0	-1	6
TMX2-CTNND1	1	1	0	-1	0	0	0	0	0	0	0	1	-1	1	6
TRAIP	1	0	0	1	0	0	0	0	0	0	1	-1	-1	-1	6
TRIM38	-1	0	0	-1	0	0	0	1	0	0	-1	1	-1	0	6
TRMT61A	0	0	0	-1	1	0	0	-1	0	0	1	1	0	-1	6
VN1R10P	0	0	0	-1	0	0	0	-1	0	0	1	1	1	1	6
ZDHHC5	1	1	0	-1	0	0	0	0	0	0	0	1	1	1	6
ZSCAN23	1	0	0	-1	0	0	0	-1	0	0	-1	-1	-1	0	6
ACO2	0	0	0	0	-1	-1	-1	0	0	1	0	1	0	0	5
ACSF2	0	0	0	0	-1	1	0	0	0	0	1	0	-1	1	5
ADH1A	0	0	0	0	1	1	1	-1	0	0	0	0	0	-1	5
ADH1B	0	0	0	0	1	1	1	-1	0	0	0	0	0	-1	5
ADH7	0	0	-1	0	-1	-1	-1	-1	0	0	0	0	0	0	5
ANKK1	0	0	0	1	1	1	1	0	0	0	0	1	0	0	5
APEH	1	0	0	1	0	0	0	0	0	1	0	0	-1	-1	5
APH1A	1	0	0	0	-1	-1	0	0	0	0	1	-1	0	0	5
ARID5B	-1	0	0	0	1	1	-1	0	0	0	0	-1	0	0	5
ARIH2	1	0	0	1	0	0	0	0	0	1	0	0	1	1	5
ARIH2OS	1	0	0	1	0	0	0	0	0	1	0	0	1	1	5
ASPHD1	0	0	0	0	-1	-1	0	0	0	0	-1	-1	0	-1	5
ASTN2	-1	0	0	-1	0	0	0	0	0	0	1	0	1	1	5
BAK1	1	0	0	1	0	0	1	0	0	0	0	1	-1	0	5
BTN2A1	1	1	0	-1	0	0	0	0	0	0	-1	0	1	0	5
BTN3A1	1	0	0	-1	0	0	0	-1	0	0	-1	0	1	0	5
BTN3A2	1	0	0	-1	0	0	0	-1	0	0	-1	0	1	0	5
C10orf32	0	0	0	-1	0	0	0	1	0	0	-1	-1	1	0	5
C10orf32-ASMT	0	0	0	-1	0	0	0	1	0	0	-1	-1	1	0	5
C1orf54	1	0	0	0	-1	-1	0	0	0	0	1	-1	0	0	5
C2orf16	0	0	0	0	-1	-1	-1	0	0	0	-1	-1	0	0	5
C2orf82	1	0	0	0	1	0	0	0	0	-1	1	1	0	0	5
CA14	1	0	0	0	-1	-1	0	0	0	0	-1	-1	0	0	5
CACNA1G	0	0	0	-1	0	0	0	-1	0	0	1	-1	-1	0	5
CACNA2D1	1	0	0	1	1	1	-1	0	0	0	0	0	0	0	5
CACNB2	1	0	0	0	0	0	0	1	0	0	-1	-1	0	-1	5
CDH8	1	0	0	-1	0	0	0	0	0	-1	1	0	0	-1	5
CELSR3	1	0	0	0	0	0	0	0	0	1	0	1	1	1	5
CELSR3-AS1	1	0	0	0	0	0	0	0	0	1	0	1	1	1	5
CKB	0	0	0	-1	0	0	0	-1	0	0	1	1	0	-1	5
COL7A1	0	0	0	-1	0	0	0	0	0	1	0	1	1	1	5
DALRD3	1	0	0	1	0	0	0	0	0	1	0	0	1	1	5
DLG2	0	0	0	0	-1	-1	1	1	0	0	0	0	1	0	5
DNAJB7	0	0	0	0	0	0	0	1	0	-1	-1	-1	-1	0	5
DRD2	0	0	0	1	1	1	1	0	0	0	0	1	0	0	5
DUSP6	1	0	0	1	0	0	0	1	0	0	0	-1	0	1	5
EFHD1	1	0	0	0	-1	1	0	0	0	0	0	-1	0	1	5
EGR1	-1	0	0	0	-1	1	0	0	0	0	1	-1	0	0	5
FER1L5	0	0	0	1	1	-1	0	0	0	0	-1	-1	0	0	5
FNDC4	0	0	0	0	1	1	1	0	0	0	-1	1	0	0	5
FTH1P3	0	0	0	0	1	1	1	0	0	0	-1	1	0	0	5
GCKR	0	0	0	0	1	1	1	0	0	0	-1	1	0	0	5
GGNBP1	1	0	0	1	0	0	1	0	0	0	0	1	-1	0	5
GIGYF2	1	0	0	0	-1	0	0	0	0	0	1	1	0	1	5
GLT8D1	0	0	0	-1	1	0	0	0	0	0	-1	-1	0	-1	5
GPM6A	1	0	0	0	-1	-1	0	0	0	0	-1	1	0	0	5
GPX1	1	0	0	1	0	0	0	0	0	1	0	0	1	1	5
GRIN2A	0	0	0	0	1	1	1	0	0	0	1	1	0	0	5
GTF3C2	0	0	0	0	1	1	1	0	0	0	-1	1	0	0	5
GTF3C2-AS1	0	0	0	0	1	1	1	0	0	0	-1	1	0	0	5
HIST1H1C	1	0	0	-1	0	0	0	1	0	0	0	-1	0	1	5
HIST1H2AA	0	0	1	1	0	0	0	0	0	0	-1	-1	1	0	5
HIST1H2AB	-1	0	0	-1	0	0	0	1	0	0	0	-1	0	1	5
HIST1H2AH	0	0	0	-1	0	0	0	-1	0	0	-1	-1	0	1	5
HIST1H2BA	0	0	1	1	0	0	0	0	0	0	-1	-1	1	0	5
HIST1H2BB	-1	0	0	-1	0	0	0	1	0	0	0	-1	0	1	5
HIST1H2BJ	0	0	0	-1	0	0	0	-1	0	0	-1	-1	0	1	5
HIST1H2BK	0	0	0	-1	0	0	0	-1	0	0	-1	-1	0	1	5
HIST1H3C	-1	0	0	-1	0	0	0	1	0	0	0	-1	0	1	5
HIST1H3G	0	0	0	-1	0	0	0	-1	0	0	-1	-1	1	0	5
HIST1H4I	0	0	0	-1	0	0	0	-1	0	0	-1	-1	0	1	5
HYAL1	-1	0	0	1	1	-1	0	0	0	0	0	0	-1	0	5
IFT172	0	0	0	0	1	1	1	0	0	0	-1	1	0	0	5
IMPDH2	1	0	0	1	0	0	0	0	0	1	0	0	1	1	5
IP6K2	1	0	0	0	0	0	0	0	0	1	0	1	1	1	5
KCNN2	0	0	0	0	-1	-1	0	-1	0	0	1	0	0	1	5
KCTD13	0	0	0	0	-1	-1	0	0	0	0	-1	-1	0	-1	5
KRTCAP3	0	0	0	0	1	1	1	0	0	0	-1	1	0	0	5
LAMB2	1	0	0	1	0	0	0	0	0	1	0	0	1	1	5
LAMB2P1	1	0	0	1	0	0	0	0	0	1	0	0	1	1	5
LIAS	0	0	0	0	-1	-1	-1	1	0	0	-1	0	0	0	5
LINC00336	1	0	0	1	0	0	1	0	0	0	0	1	-1	0	5
LINC00861	0	0	-1	0	-1	-1	-1	0	0	-1	0	0	0	0	5
LINC01004	1	0	0	0	0	0	0	0	0	0	1	1	-1	1	5
LMAN2L	0	0	0	1	1	-1	0	0	0	0	-1	-1	0	0	5
LOC101927295	1	0	0	1	0	0	0	1	0	0	0	1	1	0	5
LOC101928455	0	0	0	0	1	1	0	0	0	0	0	-1	1	-1	5
LOC101929591	1	1	0	0	0	0	0	0	1	0	0	1	0	1	5
LOC148696	1	0	0	0	1	1	0	0	0	0	0	-1	-1	0	5
LOC388906	0	0	0	0	1	1	0	-1	0	0	0	1	-1	0	5
LSMEM2	1	0	0	0	1	-1	0	0	0	0	0	0	-1	-1	5
MAD1L1	-1	0	0	1	0	0	0	-1	0	0	-1	-1	0	0	5
MANBA	-1	0	0	0	1	1	0	0	0	0	0	1	0	-1	5
MARK3	0	0	0	-1	0	0	0	-1	0	0	-1	-1	0	-1	5
MEF2B	1	0	0	0	-1	-1	0	0	0	0	1	1	0	0	5
MEF2BNB	1	0	0	0	-1	-1	0	0	0	0	1	1	0	0	5
MEF2BNB-MEF2B	1	0	0	0	-1	-1	0	0	0	0	1	1	0	0	5
MIR1281	0	0	0	0	-1	-1	0	0	0	1	1	1	0	0	5
MIR130A	1	0	0	-1	0	0	0	0	0	0	0	1	1	1	5
MIR138-1	1	0	0	-1	0	0	0	0	0	0	1	-1	0	-1	5
MIR29B2	1	0	0	0	1	1	0	0	0	0	-1	-1	0	0	5
MIR3143	0	0	0	-1	0	0	0	-1	0	0	-1	-1	0	1	5
MIR425	1	0	0	1	0	0	0	0	0	1	0	0	1	1	5
MIR4301	0	0	0	1	1	1	1	0	0	0	0	1	0	0	5
MIR4655	1	0	0	1	0	0	0	-1	0	0	-1	-1	0	0	5
MIR4793	1	0	0	0	0	0	0	0	0	1	0	1	1	1	5
MIR6079	1	0	0	-1	-1	-1	0	0	0	0	0	1	0	0	5
MIR611	1	0	0	0	1	1	0	1	0	0	1	0	0	0	5
MIR6872	1	0	0	0	1	-1	0	0	0	0	0	0	-1	-1	5
MSL2	1	0	0	0	-1	-1	0	0	0	0	-1	1	0	0	5
MST1	1	0	0	1	0	0	0	0	0	1	0	0	-1	-1	5
MVP	0	0	0	0	-1	1	0	0	0	0	1	1	0	1	5
MYRF	1	0	0	0	1	1	0	1	0	0	1	0	0	0	5
NCAM1	0	0	0	1	0	0	0	1	0	0	1	1	1	0	5
NCAN	1	0	0	0	-1	-1	0	0	0	0	1	1	0	0	5
NCKIPSD	1	0	0	0	0	0	0	0	0	1	0	1	1	1	5
NDUFAF3	1	0	0	1	0	0	0	0	0	1	0	0	1	1	5
NKX2-2	1	1	0	0	0	0	0	0	0	0	0	1	-1	1	5
NKX2-4	1	1	0	0	0	0	0	0	0	0	0	1	-1	1	5
NR2C2AP	1	0	0	0	-1	-1	0	0	0	0	1	1	0	0	5
NRBP1	0	0	0	0	1	1	1	0	0	0	-1	1	0	0	5
NT5C2	0	0	0	-1	0	0	0	1	0	0	-1	-1	1	0	5
NTAN1	0	0	0	0	-1	1	0	-1	0	0	1	-1	0	0	5
OR2B6	0	0	0	-1	0	0	0	-1	0	0	-1	-1	-1	0	5
P4HTM	1	0	0	1	0	0	0	0	0	1	0	0	1	1	5
PCDH7	-1	0	0	0	0	0	0	-1	0	-1	0	-1	-1	0	5
PGBD1	1	0	0	-1	0	0	0	-1	0	0	-1	0	-1	0	5
PHF2	-1	1	0	-1	0	0	0	0	0	0	0	-1	1	0	5
PHF5A	0	0	0	0	-1	-1	-1	0	0	1	0	1	0	0	5
PKD1L3	1	0	0	0	-1	-1	0	0	0	0	-1	0	0	-1	5
PMFBP1	-1	0	0	0	-1	-1	0	0	0	0	1	0	0	1	5
POM121L2	0	0	0	-1	0	0	0	0	0	0	1	1	1	1	5
PPM1G	0	0	0	0	1	1	1	0	0	0	-1	1	0	0	5
PRKAR2A	1	0	0	0	0	0	0	0	0	1	0	1	1	1	5
PRKAR2A-AS1	1	0	0	1	0	0	0	0	0	1	0	0	1	1	5
RANGAP1	0	0	0	0	-1	-1	0	0	0	1	-1	1	0	0	5
RAPSN	0	0	0	-1	-1	-1	-1	0	0	0	0	0	-1	0	5
RBFOX1	1	0	0	1	0	0	0	0	0	0	1	-1	-1	0	5
RBM5-AS1	1	0	0	1	1	-1	0	0	0	0	0	0	-1	0	5
RFC1	0	0	0	0	1	1	1	0	0	-1	-1	0	0	0	5
RFXANK	1	0	0	0	-1	-1	0	0	0	0	1	1	0	0	5
RILPL2	0	0	0	-1	0	1	1	-1	0	0	0	1	0	0	5
RPS6KA2	0	0	0	0	1	1	1	0	0	0	-1	1	0	0	5
RRN3	0	0	0	0	-1	1	0	-1	0	0	1	-1	0	0	5
SDK1	-1	0	0	1	0	0	0	1	0	0	0	-1	0	1	5
SEMA3B	1	0	0	0	1	-1	0	0	0	0	0	0	-1	-1	5
SEMA3B-AS1	1	0	0	0	1	-1	0	0	0	0	0	0	-1	-1	5
SEMA6D	1	0	0	0	1	1	0	0	0	0	0	1	1	0	5
SEZ6L2	0	0	0	0	-1	-1	0	0	0	0	-1	-1	0	-1	5
SFMBT1	0	0	0	-1	0	0	0	0	0	-1	-1	-1	0	-1	5
SLC25A20	1	0	0	1	0	0	0	0	0	1	0	0	1	1	5
SLC30A9	0	1	0	-1	0	0	0	-1	0	0	0	0	-1	-1	5
SLC35G5	1	0	0	0	-1	1	0	0	0	0	0	1	0	-1	5
SNORD19	0	0	0	-1	1	0	0	0	0	0	-1	-1	0	-1	5
SNRNP35	0	0	0	0	0	1	1	-1	0	0	-1	1	0	0	5
SNX17	0	0	0	0	1	1	1	0	0	0	-1	1	0	0	5
SOX2-OT	0	0	0	0	-1	-1	0	1	0	0	0	-1	1	0	5
SPCS1	0	0	0	-1	1	0	0	0	0	0	-1	-1	0	-1	5
SPEN	0	0	0	0	-1	-1	-1	1	0	0	0	0	-1	0	5
ST3GAL3	1	0	0	0	-1	-1	-1	0	0	0	0	1	0	0	5
TAOK2	0	0	0	0	-1	-1	0	0	0	0	-1	-1	0	-1	5
TCF7L2	0	0	0	1	1	-1	0	1	0	0	0	0	1	0	5
TDH	1	0	0	0	-1	1	0	0	0	0	0	1	0	-1	5
TEX41	1	0	0	1	1	1	0	0	0	0	0	0	0	-1	5
TFAP2B	-1	0	0	-1	0	0	0	0	0	0	-1	-1	0	-1	5
TMEM219	0	0	0	0	-1	-1	0	0	0	0	-1	-1	0	-1	5
TOB2	0	0	0	0	-1	-1	-1	0	0	1	0	1	0	0	5
TOB2P1	0	-1	0	-1	0	0	0	-1	0	0	-1	0	-1	0	5
UQCC2	1	0	0	1	0	0	0	0	0	0	1	-1	-1	0	5
USP19	1	0	0	1	0	0	0	0	0	1	0	0	1	1	5
USP4	1	0	0	1	0	0	0	0	0	1	0	0	1	1	5
WBP1L	0	0	0	-1	0	0	0	1	0	0	-1	-1	1	0	5
XRN2	1	1	0	0	0	0	0	0	0	0	0	1	-1	1	5
ZKSCAN3	1	0	0	-1	0	0	0	-1	0	0	-1	0	-1	0	5
ZKSCAN8	0	0	0	-1	0	0	0	-1	0	0	-1	-1	-1	0	5
ZNF165	0	0	0	-1	0	0	0	-1	0	0	-1	-1	-1	0	5
ZNF184	0	0	0	-1	0	0	0	-1	0	0	0	1	1	1	5
ZNF204P	0	0	0	-1	0	0	0	-1	0	0	1	1	0	1	5
ZNF391	0	0	0	-1	0	0	0	-1	0	0	0	1	1	1	5
ZNF512	0	0	0	0	-1	-1	-1	0	0	0	-1	-1	0	0	5
ZNF513	0	0	0	0	1	1	1	0	0	0	-1	1	0	0	5
ZSCAN12P1	0	0	0	-1	0	0	0	-1	0	0	-1	-1	-1	0	5
ZSCAN16	0	0	0	-1	0	0	0	-1	0	0	-1	-1	-1	0	5
ZSCAN16-AS1	0	0	0	-1	0	0	0	-1	0	0	-1	-1	-1	0	5
ZSCAN9	0	-1	0	-1	0	0	0	-1	0	0	-1	0	-1	0	5
ACTR1A	0	0	0	-1	0	0	0	0	0	0	-1	1	-1	0	4
ACTR5	1	0	0	0	0	0	0	0	0	0	-1	-1	-1	0	4
ACVR2B	0	0	0	0	-1	-1	0	0	0	0	0	-1	0	-1	4
ACVR2B-AS1	0	0	0	0	-1	-1	0	0	0	0	0	-1	0	-1	4
ADH1C	0	0	0	0	1	1	1	-1	0	0	0	0	0	0	4
AFG3L1P	0	0	0	1	1	0	0	-1	0	0	-1	0	0	0	4
AGO2	-1	0	0	0	1	-1	0	-1	0	0	0	0	0	0	4
AKAP10	0	0	0	0	-1	-1	0	-1	0	0	0	1	0	0	4
AKT3	0	0	0	0	0	0	0	-1	0	0	-1	-1	1	0	4
ALAS1	0	0	0	0	-1	1	0	0	0	0	1	1	0	0	4
ALDOA	0	0	0	0	-1	-1	0	0	0	0	-1	-1	0	0	4
ALG12	0	0	0	0	-1	0	1	0	0	0	1	1	0	0	4
ALPK3	0	0	0	0	0	0	0	0	0	0	1	-1	1	-1	4
AMBRA1	1	0	0	0	1	1	0	0	0	0	0	1	0	0	4
ANKRD63	0	0	0	0	0	1	0	0	0	0	1	-1	0	1	4
ARL14	-1	0	0	0	1	1	1	0	0	0	0	0	0	0	4
ATP2A1	0	0	0	0	-1	-1	0	-1	0	0	1	0	0	0	4
ATXN1L	0	0	0	0	1	-1	-1	0	0	0	-1	0	0	0	4
B3GALTL	0	0	0	-1	0	0	1	0	0	0	1	0	-1	0	4
BAI3	0	0	0	0	1	1	-1	0	0	0	0	1	0	0	4
BRWD1-AS1	0	0	0	0	-1	1	1	0	0	0	0	0	0	1	4
BTN2A2	1	0	0	-1	0	0	0	-1	0	0	-1	0	0	0	4
BTN3A3	1	0	0	-1	0	0	0	0	0	0	-1	0	1	0	4
C11orf87	0	0	0	0	1	1	0	0	0	0	1	-1	0	0	4
C15orf52	0	0	0	0	1	1	0	0	0	0	1	-1	0	0	4
C1orf64	0	0	0	0	1	1	-1	0	0	0	0	0	-1	0	4
C20orf195	1	0	0	0	0	0	0	0	0	0	1	1	0	1	4
CALN1	-1	0	0	0	0	0	1	0	0	0	0	1	0	1	4
CCDC121	0	0	0	0	-1	-1	0	0	0	0	1	-1	0	0	4
CCDC182	0	0	0	0	-1	1	0	0	0	0	1	-1	0	0	4
CD19	0	0	0	0	-1	-1	0	-1	0	0	1	0	0	0	4
CD46	1	0	0	0	1	1	0	0	0	0	0	-1	0	0	4
CDHR4	1	0	0	1	0	0	0	0	0	0	0	0	-1	-1	4
CDK10	0	0	0	0	0	0	0	-1	0	1	-1	-1	0	0	4
CDK12	0	0	0	0	-1	-1	-1	0	0	0	0	1	0	0	4
CENPL	0	0	0	0	1	-1	0	0	0	0	1	-1	0	0	4
CHADL	0	0	0	0	1	1	0	0	0	1	0	-1	0	0	4
CHMP1A	0	0	0	0	0	0	0	-1	0	1	-1	-1	0	0	4
CHRM4	1	0	0	0	1	1	0	0	0	0	0	1	0	0	4
CIAO1	0	0	0	1	0	0	0	1	0	0	1	1	0	0	4
CIART	0	0	0	0	-1	-1	0	0	0	0	1	1	0	0	4
CILP2	1	0	0	0	0	0	0	0	0	-1	1	1	0	0	4
CLCNKA	0	0	0	0	1	1	-1	0	0	0	0	0	-1	0	4
CLCNKB	0	0	0	0	1	1	-1	0	0	0	0	0	-1	0	4
CNNM2	0	0	0	-1	0	0	0	1	0	0	-1	-1	0	0	4
CREB3L1	1	0	0	0	1	1	0	0	0	0	0	1	0	0	4
CRELD2	0	0	0	0	-1	0	1	0	0	0	1	1	0	0	4
CYP17A1	0	0	0	-1	0	0	0	1	0	0	-1	-1	0	0	4
DCLK3	0	0	0	0	-1	-1	0	0	0	0	1	1	0	0	4
DEF8	0	0	0	1	1	0	0	-1	0	0	-1	0	0	0	4
DHX38	0	0	0	0	-1	-1	0	0	0	0	1	0	0	1	4
DISP2	0	0	0	0	1	1	0	0	0	0	1	-1	0	0	4
DKFZp451B082	0	0	0	0	-1	1	0	0	0	0	1	-1	0	0	4
DPEP1	0	0	0	0	0	0	0	-1	0	1	1	1	0	0	4
DST	0	0	0	0	1	-1	0	-1	0	0	0	-1	0	0	4
ECM1	0	0	0	0	1	1	0	0	0	0	-1	-1	0	0	4
EFNA5	0	0	0	-1	0	0	0	0	0	0	-1	1	0	-1	4
EGR2	0	0	0	-1	1	1	0	0	0	0	0	0	0	1	4
EIF2B4	0	0	0	0	1	1	1	0	0	0	0	1	0	0	4
EIF3C_1	0	0	0	0	-1	-1	0	-1	0	0	1	0	0	0	4
EIF3CL_1	0	0	0	0	-1	-1	0	-1	0	0	1	0	0	0	4
EIF3CL_2	0	0	0	0	-1	-1	0	-1	0	0	1	0	0	0	4
EP300-AS1	0	0	0	0	1	1	0	0	0	1	0	-1	0	0	4
EXOC4	1	0	0	0	0	0	0	0	0	0	0	1	1	1	4
EXOG	0	0	0	0	-1	-1	0	0	0	0	0	-1	0	-1	4
FADS1	1	0	0	0	1	0	0	1	0	0	1	0	0	0	4
FAM131C	0	0	0	0	1	1	-1	0	0	0	0	0	-1	0	4
FAM212A	1	0	0	1	0	0	0	0	0	0	0	0	-1	-1	4
FEN1	1	0	0	0	1	0	0	1	0	0	1	0	0	0	4
FGF21	0	0	0	0	-1	-1	-1	1	0	0	0	0	0	0	4
FLJ37453	0	0	0	0	-1	-1	-1	1	0	0	0	0	0	0	4
FUT1	0	0	0	0	-1	-1	-1	-1	0	0	0	0	0	0	4
FXR1	0	0	0	0	-1	-1	0	1	0	0	0	-1	0	0	4
GABRA4	0	0	0	0	-1	1	0	1	0	0	1	0	0	0	4
GAL3ST3	0	0	0	0	-1	-1	-1	0	0	0	-1	0	0	0	4
GBF1	0	0	0	-1	0	0	1	0	0	0	0	0	1	-1	4
GDPD3	0	0	0	0	-1	-1	0	0	0	0	-1	-1	0	0	4
GID4	0	0	0	0	0	-1	0	-1	0	0	0	1	0	-1	4
GMEB2	1	0	0	0	0	0	0	0	0	0	1	1	0	1	4
GNAT1	1	0	0	1	0	0	0	0	0	0	0	0	-1	-1	4
GNL3	0	0	0	-1	0	0	0	0	0	0	-1	-1	0	-1	4
GPN1	0	0	0	0	-1	-1	0	0	0	0	-1	-1	0	0	4
GPR139	0	0	0	0	1	1	0	0	0	1	0	0	1	0	4
GPRC5B	0	0	0	0	-1	-1	0	0	0	1	0	0	1	0	4
GPX5	-1	0	0	-1	0	0	0	0	0	0	-1	-1	0	0	4
GPX6	-1	0	0	-1	0	0	0	0	0	0	0	-1	-1	0	4
HARBI1	1	0	0	0	1	1	0	0	0	0	0	1	0	0	4
HCN1	-1	0	0	-1	0	0	0	0	0	1	0	1	0	0	4
HELZ2	1	0	0	0	0	0	0	0	0	0	1	1	0	1	4
HIRIP3	0	0	0	0	0	-1	0	0	0	0	-1	-1	0	-1	4
HIST1H1E	0	0	0	0	0	0	0	1	0	0	1	-1	0	1	4
HIST1H2AG	0	0	0	-1	0	0	0	-1	0	0	0	-1	0	1	4
HIST1H2AI	0	0	0	-1	0	0	0	-1	0	0	-1	0	-1	0	4
HIST1H2AJ	0	0	0	-1	0	0	0	-1	0	0	-1	0	-1	0	4
HIST1H2AK	0	0	0	-1	0	0	0	-1	0	0	-1	0	-1	0	4
HIST1H2BD	0	0	0	0	0	0	0	1	0	0	1	-1	0	1	4
HIST1H2BE	0	0	0	0	0	0	0	-1	0	0	1	-1	0	1	4
HIST1H2BL	0	0	0	-1	0	0	0	-1	0	0	-1	0	-1	0	4
HIST1H2BM	0	0	0	-1	0	0	0	-1	0	0	-1	0	-1	0	4
HIST1H2BN	0	0	0	-1	0	0	0	-1	0	0	-1	0	-1	0	4
HIST1H3B	-1	0	0	0	0	0	0	1	0	0	0	-1	0	1	4
HIST1H3H	0	0	0	-1	0	0	0	-1	0	0	-1	0	-1	0	4
HIST1H4B	-1	0	0	0	0	0	0	1	0	0	0	-1	0	1	4
HIST1H4D	0	0	0	0	0	0	0	-1	0	0	1	-1	0	1	4
HIST1H4H	0	0	0	-1	0	0	0	-1	0	0	-1	-1	0	0	4
HIST1H4J	0	0	0	-1	0	0	0	-1	0	0	-1	0	-1	0	4
HIST1H4K	0	0	0	-1	0	0	0	-1	0	0	-1	0	-1	0	4
HP	1	0	0	0	0	-1	0	0	0	0	-1	0	0	-1	4
HSPB7	0	0	0	0	1	1	-1	0	0	0	0	0	-1	0	4
HYI	-1	0	0	0	0	0	0	-1	0	0	0	-1	0	-1	4
IGSF9B	-1	0	0	0	0	-1	-1	0	0	0	0	-1	0	0	4
IMMP2L	0	0	0	0	0	0	0	1	0	0	1	1	1	0	4
INO80E	0	0	0	0	0	-1	0	0	0	0	-1	-1	0	-1	4
IP6K1	1	0	0	1	0	0	0	0	0	0	0	0	-1	-1	4
IP6K3	-1	0	0	1	0	0	0	0	0	0	0	1	-1	0	4
IZUMO1	0	0	0	0	-1	-1	-1	-1	0	0	0	0	0	0	4
KCNS3	0	0	0	0	-1	-1	0	0	0	0	1	1	0	0	4
KDM4A	1	0	0	-1	0	0	0	0	0	0	0	-1	0	-1	4
KDM4A-AS1	1	0	0	-1	0	0	0	0	0	0	0	1	0	-1	4
KIAA1462	0	0	0	0	1	-1	-1	-1	0	0	0	0	0	0	4
KLB	0	0	0	0	-1	-1	-1	0	0	0	1	0	0	0	4
KMT2E	1	0	0	0	0	0	0	0	0	0	1	1	0	1	4
KPNA4	-1	0	0	0	1	1	1	0	0	0	0	0	0	0	4
KPNA7	0	0	0	0	-1	-1	0	0	0	1	0	0	1	0	4
L3MBTL2	0	0	0	0	1	1	0	0	0	1	0	-1	0	0	4
LARP7	0	0	0	0	1	1	-1	0	0	1	0	0	0	0	4
LEMD2	-1	0	0	1	0	0	0	0	0	0	0	1	-1	0	4
LHFPL3-AS2	1	0	0	0	0	0	0	0	0	0	1	1	1	0	4
LINC00568	0	0	0	0	1	1	0	0	0	0	-1	-1	0	0	4
LINC00637	0	0	0	0	0	0	1	1	0	0	1	1	0	0	4
LINC00971	0	0	0	0	1	1	1	-1	0	0	0	0	0	0	4
LINC01122	0	0	0	0	0	0	0	0	0	1	-1	-1	1	0	4
LOC100131289	1	0	0	-1	0	0	0	-1	0	0	-1	0	0	0	4
LOC100131691	0	0	0	0	1	-1	0	0	0	0	-1	-1	0	0	4
LOC100270746	0	0	0	-1	0	0	0	-1	0	0	0	-1	0	1	4
LOC100289092	0	0	0	0	-1	-1	0	-1	0	0	1	0	0	0	4
LOC100506710	0	0	0	1	0	0	0	-1	0	0	1	-1	0	0	4
LOC100507002	1	0	0	0	0	-1	1	0	0	0	0	-1	0	0	4
LOC100507053	0	0	0	0	1	1	1	-1	0	0	0	0	0	0	4
LOC100996590	0	0	0	0	-1	-1	-1	0	0	0	0	0	-1	0	4
LOC101926964	0	0	0	0	0	-1	1	0	0	0	1	1	0	0	4
LOC101927117	0	0	0	0	-1	1	0	0	0	0	-1	1	0	0	4
LOC101927134	0	0	0	0	0	0	0	-1	0	0	-1	-1	1	0	4
LOC101927229	-1	0	0	0	0	0	-1	0	0	0	0	-1	1	0	4
LOC401127	0	0	0	0	-1	-1	-1	0	0	0	-1	0	0	0	4
LOC644919	1	0	0	1	0	0	0	0	0	0	0	0	1	1	4
LOC728769	0	0	0	0	-1	1	0	0	0	0	0	-1	0	-1	4
LRRTM4	0	0	0	0	0	1	0	1	0	0	0	1	0	1	4
MDK	1	0	0	0	1	1	0	0	0	0	0	1	0	0	4
MEF2C-AS1	-1	0	0	0	1	1	0	0	0	0	0	-1	0	0	4
MIR29C	1	0	0	0	1	1	0	0	0	0	0	-1	0	0	4
MIR302C	0	0	0	0	1	1	1	0	0	1	0	0	0	0	4
MIR3160-1	1	0	0	0	1	1	0	0	0	0	0	1	0	0	4
MIR367	0	0	0	0	1	1	1	0	0	1	0	0	0	0	4
MIR4677	0	0	0	0	1	-1	0	-1	0	0	0	-1	0	0	4
MIR4688	1	0	0	0	1	1	0	0	0	0	0	1	0	0	4
MIR4721	0	0	0	0	-1	-1	0	-1	0	0	1	0	0	0	4
MIR4801	0	0	0	0	0	1	0	-1	-1	0	-1	0	0	0	4
MIR5193	1	0	0	1	0	0	0	0	0	0	0	0	-1	-1	4
MIR6133	0	0	0	1	0	0	0	0	0	0	0	1	-1	1	4
MIR6735	-1	0	0	0	0	0	0	-1	0	0	0	-1	0	-1	4
MIR6824	0	0	0	0	0	0	0	0	0	1	0	1	1	1	4
MIR6862-1_1	0	0	0	0	-1	-1	0	-1	0	0	1	0	0	0	4
MIR6878	0	0	0	0	1	1	0	0	0	0	-1	-1	0	0	4
MIR8072	0	0	0	0	0	1	1	-1	0	0	0	1	0	0	4
MIR8081	0	0	0	0	-1	-1	-1	0	0	0	0	0	-1	0	4
MNT	0	0	0	0	0	0	0	-1	0	0	0	-1	1	1	4
MPV17	0	0	0	0	0	1	1	0	0	0	-1	1	0	0	4
MRPS21	0	0	0	0	-1	-1	0	0	0	0	1	1	0	0	4
MRPS33	0	0	0	-1	0	0	0	0	0	0	-1	-1	0	-1	4
MSANTD1	0	0	0	0	1	1	1	1	0	0	0	0	0	0	4
MZF1	0	0	0	0	1	-1	0	0	0	0	-1	-1	0	0	4
NCOA5	1	0	0	0	0	0	0	0	0	0	-1	1	1	0	4
NDUFA13	1	0	0	0	0	0	0	0	0	-1	1	1	0	0	4
NFKB2	0	0	0	-1	0	0	1	0	0	0	0	1	-1	0	4
NGEF	-1	0	0	0	0	0	0	0	0	-1	1	1	0	0	4
NKAPL	0	0	0	-1	0	0	0	-1	0	0	-1	0	-1	0	4
NPIPB9	0	0	0	0	-1	-1	0	-1	0	0	1	0	0	0	4
NT5DC2	0	0	0	-1	0	0	0	0	0	0	-1	-1	0	-1	4
NTM-IT	0	0	0	0	-1	-1	1	1	0	0	0	0	0	0	4
NTN5	0	0	0	0	-1	-1	-1	0	0	-1	0	0	0	0	4
NWD2	0	0	0	0	1	-1	0	-1	0	0	1	0	0	0	4
NYAP2	0	0	0	1	-1	-1	0	1	0	0	0	0	0	0	4
PACS1	0	0	0	0	0	-1	-1	-1	0	0	-1	0	0	0	4
PBRM1	0	0	0	-1	0	0	0	0	0	0	-1	-1	0	-1	4
PCCB	1	0	0	0	-1	-1	0	0	0	0	0	1	0	0	4
PCLO	1	0	0	1	0	0	0	0	0	0	1	1	0	0	4
PDE4B	0	0	0	-1	0	0	-1	0	0	0	0	-1	-1	0	4
PEBP1	1	1	0	-1	0	0	0	0	0	0	0	0	0	1	4
PHGR1	0	0	0	0	1	1	0	0	0	0	1	-1	0	0	4
PLCB2	0	0	0	0	1	1	0	0	0	0	1	-1	0	0	4
POLD1	0	0	0	-1	0	0	0	0	0	-1	1	-1	0	0	4
POLR3H	0	0	0	0	-1	-1	-1	0	0	0	0	1	0	0	4
POP5	0	0	0	0	1	-1	0	1	0	0	-1	0	0	0	4
PPP4C	0	0	0	0	-1	-1	0	0	0	0	-1	-1	0	0	4
PPRC1	0	0	0	-1	0	0	0	0	0	0	-1	1	1	0	4
PRPF3	0	0	0	0	-1	1	0	0	0	0	1	-1	0	0	4
PRSS16	0	0	0	-1	0	0	0	0	0	0	1	-1	0	1	4
PSMB4	0	0	0	0	1	-1	0	0	0	0	1	-1	0	0	4
PTGIS	0	0	0	0	0	0	0	1	0	0	1	1	0	1	4
RABEP2	0	0	0	0	-1	-1	0	-1	0	0	1	0	0	0	4
RASIP1	0	0	0	0	-1	-1	-1	-1	0	0	0	0	0	0	4
RBM5	1	0	0	1	0	0	0	0	0	0	0	0	-1	-1	4
RBM6	1	0	0	1	0	0	0	0	0	0	0	-1	-1	0	4
RERE	0	0	0	1	0	0	0	0	0	0	0	-1	1	1	4
REV1	1	0	0	-1	0	0	0	0	0	0	1	0	0	-1	4
RHOA	1	0	0	1	0	0	0	0	0	0	0	0	1	1	4
RILPL1	0	0	0	0	1	1	-1	0	0	0	0	1	0	0	4
RNF10	0	0	0	0	1	-1	0	1	0	0	-1	0	0	0	4
RNF123	1	0	0	1	0	0	0	0	0	0	0	0	-1	-1	4
RPGRIP1	0	0	0	0	0	1	-1	1	0	0	-1	0	0	0	4
RPL9	0	0	0	0	-1	-1	-1	0	0	0	-1	0	0	0	4
RPRD2	0	0	0	0	1	1	0	0	0	0	-1	-1	0	0	4
RPTOR	0	0	0	0	0	0	1	-1	0	0	-1	1	0	0	4
SCARNA7	1	0	0	0	-1	-1	-1	0	0	0	0	0	0	0	4
SCGN	0	0	1	1	0	0	0	0	0	0	0	-1	1	0	4
SCMH1	0	0	0	0	1	1	0	-1	0	0	0	0	1	0	4
SEMA3F	1	0	0	1	0	0	0	0	0	0	0	0	-1	-1	4
SERPINI1	0	0	0	1	0	0	0	0	0	0	-1	1	1	0	4
SETD8	0	0	0	0	0	1	1	-1	0	0	0	1	0	0	4
SF3B2	0	0	0	0	-1	-1	-1	0	0	0	-1	0	0	0	4
SH2B1	0	0	0	0	-1	-1	0	-1	0	0	1	0	0	0	4
SHISA9	-1	0	0	1	0	0	0	0	0	0	1	0	0	1	4
SIX3	0	0	0	0	1	1	1	1	0	0	0	0	0	0	4
SIX3-AS1	0	0	0	0	1	1	1	1	0	0	0	0	0	0	4
SLC12A5	1	0	0	0	0	0	0	0	0	0	-1	1	1	0	4
SLC26A6	0	0	0	0	0	0	0	0	0	1	0	1	1	1	4
SLC32A1	1	0	0	0	0	0	0	0	0	0	-1	-1	-1	0	4
SLC38A3	1	0	0	1	0	0	0	0	0	0	0	0	-1	-1	4
SLC39A8	0	0	0	0	1	1	1	0	0	0	0	-1	0	0	4
SMARCD3	-1	0	0	0	1	-1	0	0	0	0	0	0	0	1	4
SMIM4	0	0	0	-1	0	0	0	0	0	0	-1	-1	0	-1	4
SMOC1	0	0	0	0	1	-1	0	0	0	0	-1	1	0	0	4
SNAP91	0	0	0	0	0	-1	-1	0	0	0	1	1	0	0	4
SNORD19B	0	0	0	-1	0	0	0	0	0	0	-1	-1	0	-1	4
SNORD69	0	0	0	-1	0	0	0	0	0	0	-1	-1	0	-1	4
SNRNP200	0	0	0	1	0	0	0	1	0	0	1	1	0	0	4
SNX19	0	0	0	0	0	0	1	0	0	0	-1	-1	-1	0	4
SOX5	1	0	0	1	0	0	0	0	0	0	0	1	1	0	4
SOX6	0	0	0	-1	-1	0	0	0	0	0	0	-1	-1	0	4
SPATA2L	0	0	0	0	0	0	0	-1	0	1	-1	-1	0	0	4
SPATA33	0	0	0	0	0	0	0	-1	0	1	-1	-1	0	0	4
SPECC1	0	0	0	0	0	-1	-1	-1	0	0	0	1	0	0	4
SPIB	0	0	0	-1	0	0	0	0	0	-1	-1	-1	0	0	4
SPPL3	0	0	0	0	1	-1	0	0	0	0	-1	1	0	0	4
SRMS	1	0	0	0	0	0	0	0	0	0	1	1	0	1	4
SRPK2	1	0	0	0	0	0	0	0	0	0	1	1	0	1	4
STAB2	0	0	0	0	1	1	-1	0	0	0	0	1	0	0	4
SUPT7L	0	0	0	0	-1	-1	0	0	0	0	-1	-1	0	0	4
SYT14	0	0	0	0	1	1	1	0	0	-1	0	0	0	0	4
SYTL2	0	0	0	-1	0	1	1	0	0	0	0	0	-1	0	4
SZT2	-1	0	0	0	0	0	0	-1	0	0	0	-1	0	-1	4
TARS2	0	0	0	0	1	1	0	0	0	0	-1	-1	0	0	4
TBX6	0	0	0	0	-1	-1	0	0	0	0	-1	-1	0	0	4
TCF4	0	0	0	0	1	-1	0	0	0	-1	0	0	1	0	4
TEF	0	0	0	0	-1	-1	0	0	0	1	0	1	0	0	4
TFAP2D	1	0	0	1	0	0	0	0	0	0	-1	0	0	-1	4
TMEM127	0	0	0	1	0	0	0	1	0	0	1	1	0	0	4
TMEM131	0	1	0	0	1	1	0	-1	0	0	0	0	0	0	4
TMEM161B	-1	0	0	0	0	0	0	0	0	0	0	-1	1	-1	4
TMEM180	0	0	0	-1	0	0	0	0	0	0	-1	1	-1	0	4
TMEM258	1	0	0	0	1	0	0	1	0	0	1	0	0	0	4
TMEM56-RWDD3	0	0	0	0	1	-1	0	0	0	0	1	1	0	0	4
TMEM89	0	0	0	0	0	0	0	0	0	1	0	1	1	1	4
TRIM54	0	0	0	0	0	1	1	0	0	0	-1	1	0	0	4
TSSK6	1	0	0	0	0	0	0	0	0	-1	1	1	0	0	4
TUFM	0	0	0	0	-1	-1	0	-1	0	0	1	0	0	0	4
TXNL4B	0	0	0	0	-1	-1	0	0	0	0	1	0	0	1	4
UBA7	1	0	0	1	0	0	0	0	0	0	0	0	-1	-1	4
UBE2E3	0	0	0	0	-1	-1	0	-1	0	0	-1	0	0	0	4
UCN	0	0	0	0	0	1	1	0	0	0	-1	1	0	0	4
UGDH	0	0	0	0	-1	1	1	0	0	0	-1	0	0	0	4
UQCRC1	0	0	0	0	0	0	0	0	0	1	0	1	1	1	4
VRK2	0	0	0	0	0	0	-1	-1	0	0	-1	-1	0	0	4
VWC2L	1	0	0	-1	0	0	0	0	0	0	0	-1	0	-1	4
WDR19	0	0	0	0	1	1	1	0	0	-1	0	0	0	0	4
WDR6	1	0	0	1	0	0	0	0	0	0	0	0	1	1	4
WDR7	0	0	0	0	-1	1	1	0	1	0	0	0	0	0	4
WSCD2	0	0	0	1	0	0	0	-1	0	0	1	1	0	0	4
XKR6	-1	0	0	0	0	0	0	-1	0	0	0	-1	0	1	4
YJEFN3	1	0	0	0	0	0	0	0	0	-1	1	1	0	0	4
YPEL3	0	0	0	0	-1	-1	0	0	0	0	-1	-1	0	0	4
ZBTB17	0	0	0	0	1	1	-1	0	0	0	0	0	1	0	4
ZC3H7B	0	0	0	0	-1	-1	0	0	0	1	0	1	0	0	4
ZCCHC7	0	0	0	-1	0	0	0	1	0	0	1	1	0	0	4
ZEB2-AS1	0	0	0	0	0	1	0	0	0	0	0	-1	1	-1	4
ZGRF1	0	0	0	0	1	1	1	0	0	1	0	0	0	0	4
ZKSCAN4	0	0	0	-1	0	0	0	-1	0	0	-1	0	-1	0	4
ZNF192P1	0	0	0	-1	0	0	0	-1	0	0	-1	0	-1	0	4
ZNF423	0	0	0	-1	-1	-1	1	0	0	0	0	0	0	0	4
ZNF592	0	0	0	0	0	0	0	0	0	1	-1	-1	0	-1	4
ZNF664	0	0	0	0	0	0	1	0	1	-1	0	1	0	0	4
ABT1	0	0	0	1	0	0	0	0	0	0	-1	1	0	0	3
ADAMTSL3	0	0	0	-1	0	0	0	0	0	0	1	1	0	0	3
ADAMTSL4	0	0	0	0	0	-1	0	0	0	0	1	1	0	0	3
ADARB1	1	0	0	-1	0	0	0	0	0	0	0	0	1	0	3
ADO	0	0	0	-1	1	0	0	0	0	0	0	0	0	1	3
AMT	1	0	0	1	0	0	0	0	0	0	0	0	1	0	3
ANKRD23	0	0	0	1	0	0	0	0	0	0	-1	1	0	0	3
ANKRD39	0	0	0	1	0	0	0	0	0	0	-1	1	0	0	3
ANKS1B	0	0	0	0	0	0	0	0	0	0	-1	-1	1	0	3
ANO3	0	0	0	0	-1	-1	1	0	0	0	0	0	0	0	3
AP1G1	0	0	0	0	1	-1	-1	0	0	0	0	0	0	0	3
APOBR	0	0	0	0	-1	-1	0	-1	0	0	0	0	0	0	3
ARHGAP1	1	0	0	0	0	1	0	0	0	0	0	1	0	0	3
ARHGAP40	0	0	0	0	0	0	0	0	0	0	-1	-1	-1	0	3
ARTN	1	0	0	0	0	-1	0	0	0	0	0	1	0	0	3
AS3MT	0	0	0	-1	0	0	0	1	0	0	-1	0	0	0	3
ASB3	0	0	0	0	0	0	0	0	0	-1	0	-1	1	0	3
ATG13	1	0	0	0	0	1	0	0	0	0	0	1	0	0	3
ATPAF2	0	0	0	0	0	0	0	-1	0	0	0	1	0	-1	3
ATXN2L	0	0	0	0	-1	-1	0	-1	0	0	0	0	0	0	3
AUTS2	0	0	0	0	-1	-1	-1	0	0	0	0	0	0	0	3
BAG4	0	0	0	0	0	0	0	0	0	0	-1	-1	0	-1	3
BCAT2	0	0	0	0	1	1	-1	0	0	0	0	0	0	0	3
BHLHE22	0	0	0	-1	0	0	0	0	0	0	0	-1	1	0	3
BHMT	0	0	0	0	-1	-1	1	0	0	0	0	0	0	0	3
BLM	0	0	0	1	0	0	0	0	0	0	0	-1	1	0	3
BOLA2_2	0	0	0	0	0	-1	0	0	0	0	-1	-1	0	0	3
BRE	0	0	0	0	0	0	0	-1	0	0	-1	-1	0	0	3
BRE-AS1	0	0	0	0	0	0	0	-1	0	0	-1	-1	0	0	3
BRINP1	0	0	0	0	0	0	0	-1	0	0	1	-1	0	0	3
BSN	1	0	0	1	0	0	0	0	0	0	0	0	1	0	3
BSN-AS2	1	0	0	1	0	0	0	0	0	0	0	0	1	0	3
BTN1A1	0	0	0	1	0	0	0	0	0	0	-1	1	0	0	3
BTN2A3P	1	0	0	-1	0	0	0	-1	0	0	0	0	0	0	3
C10orf95	0	0	0	-1	0	0	0	0	0	0	0	1	-1	0	3
C14orf2	0	0	0	0	0	0	0	-1	0	0	1	1	0	0	3
C16orf92	0	0	0	0	0	-1	0	0	0	0	-1	-1	0	0	3
C2orf47	0	0	0	0	0	0	0	0	0	0	1	1	0	-1	3
C4orf17	0	0	0	0	-1	-1	-1	0	0	0	0	0	0	0	3
C8orf74	1	0	0	0	0	0	0	0	0	0	0	1	0	-1	3
CADM2-AS2	0	0	0	0	0	-1	0	-1	0	1	0	0	0	0	3
CALHM3	0	0	0	0	0	0	0	1	0	0	0	-1	0	1	3
CAPN3	0	0	0	0	0	0	0	0	0	0	1	1	0	1	3
CCDC101	0	0	0	0	-1	-1	0	-1	0	0	0	0	0	0	3
CCDC152	-1	0	0	1	0	0	0	0	0	0	0	0	1	0	3
CCDC83	0	0	0	-1	0	0	0	0	0	0	-1	0	-1	0	3
CCDC92	0	0	0	0	0	0	1	0	1	-1	0	0	0	0	3
CD40	1	0	0	0	0	0	0	0	0	0	0	1	1	0	3
CD47	0	0	0	0	0	0	0	0	0	1	-1	-1	0	0	3
CDC20	-1	0	0	0	0	0	0	0	0	0	-1	-1	0	0	3
CDKN2C	0	0	0	0	-1	-1	0	0	0	0	-1	0	0	0	3
CENPBD1	0	0	0	1	0	0	0	-1	0	0	-1	0	0	0	3
CENPBD1P1	0	0	0	1	0	0	0	0	0	0	-1	-1	0	0	3
CHAC2	0	0	0	0	0	0	0	0	0	-1	0	-1	1	0	3
CISD2	-1	0	0	0	0	0	0	0	0	0	0	1	0	-1	3
CLDN15	0	0	0	0	-1	1	1	0	0	0	0	0	0	0	3
CLN3	0	0	0	0	-1	-1	0	-1	0	0	0	0	0	0	3
CLOCK	0	0	0	0	-1	-1	1	0	0	0	0	0	0	0	3
CLP1	0	0	0	1	0	0	0	0	0	0	0	1	1	0	3
CLVS2	0	0	0	0	1	1	0	1	0	0	0	0	0	0	3
CNNM3	0	0	0	1	0	0	0	0	0	0	-1	1	0	0	3
CNNM4	0	0	0	1	0	0	0	0	0	0	-1	1	0	0	3
COQ10B	0	0	0	0	0	0	0	1	0	0	1	1	0	0	3
CORO1A	0	0	0	0	0	-1	0	0	0	0	-1	-1	0	0	3
CPNE7	0	0	0	-1	0	0	0	0	0	0	1	1	0	0	3
CPS1	0	0	0	0	1	1	0	0	0	0	1	0	0	0	3
CPS1-IT1	0	0	0	0	1	1	0	0	0	0	1	0	0	0	3
CREB1	0	0	0	1	0	0	0	0	0	0	1	1	0	0	3
CREBZF	0	0	0	0	1	1	1	0	0	0	0	0	0	0	3
CRYGN	-1	0	0	0	0	0	0	0	0	0	0	0	1	1	3
CUEDC2	0	0	0	-1	0	0	0	0	0	0	0	1	-1	0	3
CUX2	0	0	0	0	0	-1	-1	-1	0	0	0	0	0	0	3
CXXC4	-1	0	0	0	0	0	0	0	0	0	0	-1	0	1	3
CYB561D2_1	-1	0	0	1	0	0	0	0	0	0	0	0	-1	0	3
CYB561D2_2	-1	0	0	1	0	0	0	0	0	0	0	0	-1	0	3
CYP2D6	0	0	0	0	0	0	0	-1	0	0	0	-1	-1	0	3
CYP2D7P	0	0	0	0	0	0	0	-1	0	0	0	-1	-1	0	3
DAG1	1	0	0	1	0	0	0	0	0	0	0	0	1	0	3
DDHD2	0	0	0	0	0	0	0	0	0	0	-1	-1	0	-1	3
DDX55	0	0	0	0	1	1	-1	0	0	0	0	0	0	0	3
DGKI	0	0	0	0	0	0	0	-1	0	0	-1	-1	0	0	3
DHODH	1	0	0	0	0	0	0	0	0	0	-1	0	0	-1	3
DNAH2	0	0	0	0	-1	-1	0	1	0	0	0	0	0	0	3
DNAJC11	0	0	0	-1	0	0	0	-1	0	0	0	-1	0	0	3
DNAJC19	0	0	0	0	-1	-1	0	0	0	0	0	-1	0	0	3
DNM1P41	0	0	0	0	0	0	0	0	0	0	-1	-1	0	-1	3
DPH1	0	0	0	0	0	0	0	-1	0	0	1	1	0	0	3
DPH2	1	0	0	0	0	-1	0	0	0	0	0	1	0	0	3
DRG2	0	0	0	0	1	1	0	0	0	0	0	1	0	0	3
DTD1	0	0	0	0	-1	-1	1	0	0	0	0	0	0	0	3
EDC4	0	0	0	0	0	0	0	0	0	1	1	1	0	0	3
EIF3C_2	0	0	0	0	-1	-1	0	-1	0	0	0	0	0	0	3
EMB	0	0	0	0	0	0	0	1	0	1	0	1	0	0	3
ENOX1	0	0	0	0	0	0	0	0	0	0	0	1	1	-1	3
EPN3	0	0	0	0	0	0	0	-1	0	0	1	0	-1	0	3
ERICH1-AS1	1	0	0	0	0	0	0	0	0	0	0	0	-1	-1	3
ERLEC1	0	0	0	0	0	0	0	0	0	-1	0	-1	1	0	3
ESR2	0	0	0	1	0	0	0	1	0	0	0	0	1	0	3
ETF1	1	0	0	0	0	0	0	0	0	0	1	-1	0	0	3
ETFA	0	0	0	0	1	1	0	0	0	1	0	0	0	0	3
FADS2	0	0	0	0	1	0	0	1	0	0	1	0	0	0	3
FAF1	0	0	0	0	-1	-1	0	0	0	0	-1	0	0	0	3
FAM109B	0	0	0	0	0	0	0	1	0	0	0	-1	-1	0	3
FAM120A	0	0	0	-1	0	0	0	0	0	0	0	-1	1	0	3
FAM120AOS	0	0	0	-1	0	0	0	0	0	0	0	-1	1	0	3
FAM183B	0	0	0	0	-1	1	1	0	0	0	0	0	0	0	3
FAM186B	-1	0	0	0	0	0	0	0	0	1	0	0	1	0	3
FAM57B	0	0	0	0	0	-1	0	0	0	0	-1	-1	0	0	3
FAM71E1	0	0	0	-1	0	0	0	0	0	-1	1	0	0	0	3
FBLIM1	0	0	0	0	-1	-1	0	-1	0	0	0	0	0	0	3
FBXL15	0	0	0	-1	0	0	0	0	0	0	0	1	-1	0	3
FBXL17	-1	0	0	0	0	0	0	1	0	1	0	0	0	0	3
FCHSD2	0	0	0	0	1	1	-1	0	0	0	0	0	0	0	3
FGFR1	0	0	0	0	0	0	0	0	0	0	-1	-1	0	-1	3
FIS1	0	0	0	0	-1	1	1	0	0	0	0	0	0	0	3
FLRT1	0	0	0	0	0	0	0	0	0	-1	1	1	0	0	3
FOLR1	0	0	0	0	-1	-1	-1	0	0	0	0	0	0	0	3
FOLR2	0	0	0	0	-1	-1	-1	0	0	0	0	0	0	0	3
FOXA1	0	0	0	0	1	1	1	0	0	0	0	0	0	0	3
FOXO3	0	0	0	-1	0	0	0	0	0	0	1	1	0	0	3
FOXO6	0	0	0	0	0	0	0	-1	0	0	1	1	0	0	3
FOXP1	0	0	0	0	0	0	0	0	0	0	-1	1	1	0	3
FOXP2	1	0	0	0	0	0	0	1	0	0	0	0	1	0	3
FUT2	0	0	0	0	-1	-1	-1	0	0	0	0	0	0	0	3
GALNT10	0	0	0	0	0	0	0	0	0	0	-1	1	0	-1	3
GANC	0	0	0	0	0	0	0	0	0	0	1	1	0	1	3
GATAD2A	1	0	0	0	0	0	0	0	0	0	1	1	0	0	3
GMIP	0	0	0	0	0	0	-1	0	0	0	1	1	0	0	3
GNRHR2	1	0	0	0	0	0	0	0	0	1	0	0	0	-1	3
GOLGA2P7	0	0	0	0	0	0	0	0	0	0	-1	-1	0	-1	3
GOLGA6L10	0	0	0	0	0	0	0	0	0	0	1	-1	-1	0	3
GOLGA6L4	0	0	0	0	0	0	0	0	0	0	-1	-1	0	-1	3
GOLGA6L5P	0	0	0	0	0	0	0	0	0	0	-1	-1	0	-1	3
GPR110	0	0	0	0	-1	-1	1	0	0	0	0	0	0	0	3
GPR75	0	0	0	0	0	0	0	0	0	-1	0	-1	1	0	3
GPR75-ASB3	0	0	0	0	0	0	0	0	0	-1	0	-1	1	0	3
HAPLN4	1	0	0	0	0	0	0	0	0	0	1	1	0	0	3
HAUS2	1	0	0	0	0	0	0	0	0	0	1	1	0	0	3
HCG11	0	0	0	1	0	0	0	0	0	0	-1	1	0	0	3
HDAC4	0	0	0	0	0	0	0	1	0	0	1	0	0	-1	3
HIC1	0	0	0	0	0	0	0	-1	0	0	1	-1	0	0	3
HIST1H1B	0	0	0	-1	0	0	0	-1	0	0	-1	0	0	0	3
HIST1H2AD	0	0	0	0	0	0	0	-1	0	0	0	-1	0	1	3
HIST1H2AL	0	0	0	-1	0	0	0	-1	0	0	-1	0	0	0	3
HIST1H2AM	0	0	0	-1	0	0	0	-1	0	0	-1	0	0	0	3
HIST1H2BF	0	0	0	0	0	0	0	-1	0	0	0	-1	0	1	3
HIST1H2BO	0	0	0	-1	0	0	0	-1	0	0	-1	0	0	0	3
HIST1H3D	0	0	0	0	0	0	0	-1	0	0	0	-1	0	1	3
HIST1H3I	0	0	0	-1	0	0	0	-1	0	0	-1	0	0	0	3
HIST1H3J	0	0	0	-1	0	0	0	-1	0	0	-1	0	0	0	3
HIST1H4E	0	0	0	0	0	0	0	-1	0	0	0	-1	0	1	3
HIST1H4L	0	0	0	-1	0	0	0	-1	0	0	-1	0	0	0	3
HNRNPC	0	0	0	0	0	-1	0	-1	0	0	1	0	0	0	3
HPR	1	0	0	0	0	-1	0	0	0	0	0	0	0	-1	3
HPS6	0	0	0	-1	0	0	0	0	0	0	0	-1	1	0	3
HSD17B14	0	0	0	0	1	1	-1	0	0	0	0	0	0	0	3
HSPA9	1	0	0	0	0	0	0	0	0	0	1	-1	0	0	3
HSPD1	0	0	0	0	0	0	0	1	0	0	1	1	0	0	3
HSPE1	0	0	0	0	0	0	0	1	0	0	1	1	0	0	3
HSPE1-MOB4	0	0	0	0	0	0	0	1	0	0	1	1	0	0	3
HSPH1	0	0	0	-1	0	0	0	0	0	0	1	-1	0	0	3
HTT	0	0	0	0	0	1	1	1	0	0	0	0	0	0	3
HYAL2	-1	0	0	1	0	0	0	0	0	0	0	0	-1	0	3
HYAL3	1	0	0	0	0	0	0	0	0	0	0	0	-1	-1	3
IFRD2	1	0	0	0	0	0	0	0	0	0	0	0	-1	-1	3
IFT57	0	0	0	0	0	0	0	0	0	1	-1	-1	0	0	3
IGFBP7	0	0	0	0	-1	-1	0	1	0	0	0	0	0	0	3
IL27	0	0	0	0	-1	-1	0	-1	0	0	0	0	0	0	3
INPPL1	0	0	0	0	-1	-1	-1	0	0	0	0	0	0	0	3
IPO13	1	0	0	0	0	-1	0	0	0	0	0	1	0	0	3
ISL2	0	0	0	0	1	1	0	0	0	0	0	1	0	0	3
ITFG3	0	0	0	0	-1	-1	0	1	0	0	0	0	0	0	3
KANSL3	0	0	0	1	0	0	0	0	0	0	-1	-1	0	0	3
KCNB1	0	0	0	0	0	0	0	-1	0	0	-1	1	0	0	3
KCNH3	-1	0	0	0	0	0	0	0	0	1	0	0	1	0	3
KDM3B	0	0	0	1	0	0	0	0	0	0	-1	-1	0	0	3
KIT	0	0	0	0	-1	-1	0	0	-1	0	0	0	0	0	3
KLHL21	0	0	0	-1	0	0	0	-1	0	0	0	-1	0	0	3
KNG1	0	0	0	0	0	0	1	-1	0	-1	0	0	0	0	3
LAT	0	0	0	0	-1	-1	0	1	0	0	0	0	0	0	3
LDB1	0	0	0	-1	0	0	0	0	0	0	0	-1	1	0	3
LETM2	0	0	0	0	0	0	0	0	0	0	-1	-1	0	-1	3
LHFPL3	0	0	0	0	1	1	0	0	0	0	0	1	0	0	3
LINC00051	0	0	0	0	0	0	0	0	0	0	-1	-1	-1	0	3
LINC00266-1	0	0	0	0	-1	1	1	0	0	0	0	0	0	0	3
LINC00634	0	0	0	0	0	0	0	1	0	0	0	-1	-1	0	3
LINC00669	0	0	0	0	-1	-1	1	0	0	0	0	0	0	0	3
LINC00925	0	0	0	0	0	0	0	0	0	0	1	-1	1	0	3
LINC00933	0	0	0	0	0	0	0	0	0	0	-1	-1	0	-1	3
LINC01012	0	0	0	-1	0	0	0	-1	0	0	-1	0	0	0	3
LINC01125	0	1	0	0	-1	-1	0	0	0	0	0	0	0	0	3
LINC01215	0	0	0	0	0	0	0	0	0	1	-1	-1	0	0	3
LOC100335030	-1	0	0	0	0	0	0	0	0	1	0	0	1	0	3
LOC100505887	0	0	0	-1	0	0	0	-1	0	0	0	-1	0	0	3
LOC100507468	0	0	0	0	-1	-1	-1	0	0	0	0	0	0	0	3
LOC101927415	0	0	0	0	1	1	-1	0	0	0	0	0	0	0	3
LOC101927829	-1	0	0	0	0	0	0	0	0	1	0	0	0	-1	3
LOC101927967	0	-1	0	0	-1	-1	0	0	0	0	0	0	0	0	3
LOC101928778	-1	0	0	-1	0	0	0	0	0	0	0	1	0	0	3
LOC101928882	0	0	0	0	-1	0	0	0	0	0	0	-1	-1	0	3
LOC101928937	0	0	0	-1	0	0	0	0	0	0	-1	-1	0	0	3
LOC101929406	0	0	0	1	0	0	0	0	0	0	1	1	0	0	3
LOC102546226	-1	0	0	0	0	0	0	0	0	0	0	-1	0	-1	3
LOC102724034_2	0	0	0	0	0	0	0	0	0	0	-1	-1	0	-1	3
LOC103171574	0	0	0	0	0	0	0	0	0	0	-1	-1	0	-1	3
LOC153910	1	0	0	1	0	0	0	0	0	0	0	0	0	-1	3
LOC339442	0	0	0	-1	-1	0	0	0	0	0	0	0	0	-1	3
LOC339529	0	0	0	0	0	0	0	-1	0	0	0	-1	1	0	3
LOC388242_2	0	0	0	0	0	-1	0	0	0	0	-1	-1	0	0	3
LOC401463	0	0	0	-1	0	0	0	0	0	0	0	-1	1	0	3
LOC440300	0	0	0	0	0	0	0	0	0	0	-1	-1	0	-1	3
LOC606724_2	0	0	0	0	0	-1	0	0	0	0	-1	-1	0	0	3
LOC642423_1	0	0	0	0	0	0	0	0	0	0	-1	-1	0	-1	3
LOC646168	0	0	0	1	0	0	0	0	0	0	0	1	1	0	3
LPAR2	0	0	0	0	0	0	-1	0	0	0	1	1	0	0	3
LRPPRC	0	0	0	0	-1	-1	0	0	0	-1	0	0	0	0	3
LRRC48	0	0	0	0	0	0	0	-1	0	0	0	1	0	-1	3
LSM1	0	0	0	0	0	0	0	0	0	0	-1	-1	0	-1	3
MACROD1	0	0	0	0	0	0	0	0	0	1	1	1	0	0	3
MAMSTR	0	0	0	0	-1	-1	-1	0	0	0	0	0	0	0	3
MAPK3	0	0	0	0	-1	-1	0	0	0	0	0	-1	0	0	3
MARVELD3	0	0	0	0	1	-1	1	0	0	0	0	0	0	0	3
MAU2	1	0	0	0	0	0	0	0	0	0	1	1	0	0	3
MC1R	0	0	0	0	1	0	0	-1	0	0	-1	0	0	0	3
MCRS1	-1	0	0	0	0	0	0	0	0	1	0	0	1	0	3
MDGA2	0	0	0	0	0	0	0	0	0	-1	1	-1	0	0	3
MED24	0	0	0	0	0	0	1	1	0	0	-1	0	0	0	3
MIPOL1	-1	0	0	0	0	1	0	0	0	0	0	0	0	-1	3
MIR132	0	0	0	0	0	0	0	-1	0	0	1	-1	0	0	3
MIR146B	0	0	0	-1	0	0	0	0	0	0	0	1	-1	0	3
MIR181B1	0	0	0	0	0	0	0	0	0	0	1	-1	-1	0	3
MIR1908	1	0	0	0	0	0	0	1	0	0	1	0	0	0	3
MIR212	0	0	0	0	0	0	0	-1	0	0	1	-1	0	0	3
MIR302D	0	0	0	0	1	1	0	0	0	1	0	0	0	0	3
MIR3127	0	0	0	1	0	0	0	0	0	0	-1	1	0	0	3
MIR3682	0	0	0	0	0	0	0	0	0	-1	0	-1	1	0	3
MIR3907	-1	0	0	0	0	0	0	0	0	0	0	0	1	1	3
MIR3908	0	0	0	0	1	1	-1	0	0	0	0	0	0	0	3
MIR4257	0	0	0	0	0	-1	0	0	0	0	1	1	0	0	3
MIR4263	0	0	0	0	0	0	0	-1	0	0	-1	-1	0	0	3
MIR4297	0	0	0	0	-1	-1	0	-1	0	0	0	0	0	0	3
MIR4472-1	0	0	0	0	0	0	0	0	0	0	-1	-1	-1	0	3
MIR4517	0	0	0	0	-1	-1	0	-1	0	0	0	0	0	0	3
MIR4518	0	0	0	0	-1	-1	0	0	0	0	0	-1	0	0	3
MIR4692	0	0	0	0	1	1	-1	0	0	0	0	0	0	0	3
MIR4766	0	0	0	0	0	0	0	-1	0	0	-1	-1	0	0	3
MIR548AI	1	0	0	0	0	0	0	0	0	0	1	1	0	0	3
MIR548AV	-1	0	0	0	0	-1	0	0	0	0	0	1	0	0	3
MIR548AZ	0	0	0	1	0	0	0	1	0	0	0	0	1	0	3
MIR6511B1_2	0	0	0	0	0	0	0	-1	0	0	1	-1	0	0	3
MIR6760	0	0	0	0	0	1	1	-1	0	0	0	0	0	0	3
MIR6862-1_2	0	0	0	0	-1	-1	0	-1	0	0	0	0	0	0	3
MIR711	0	0	0	0	0	0	0	0	0	1	0	0	1	1	3
MLN	-1	0	0	0	0	0	0	0	0	0	0	1	-1	0	3
MPL	-1	0	0	0	0	0	0	0	0	0	-1	-1	0	0	3
MRPL33	0	0	0	0	0	0	0	-1	0	0	-1	-1	0	0	3
MSGN1	0	0	0	0	-1	-1	0	0	0	0	0	1	0	0	3
MSI1	0	0	0	0	0	0	0	1	0	0	1	0	0	1	3
MTMR9	1	0	0	0	0	0	0	0	0	0	0	1	0	-1	3
MTTP	0	0	0	0	-1	-1	-1	0	0	0	0	0	0	0	3
MYBPC2	0	0	0	0	0	0	0	0	0	-1	-1	-1	0	0	3
MYH13	-1	0	0	1	0	0	0	0	0	0	0	0	0	1	3
MYH16	0	0	0	0	0	-1	-1	0	0	1	0	0	0	0	3
MYO15A	0	0	0	0	1	1	0	0	0	0	0	1	0	0	3
NAB1	0	0	0	0	-1	-1	0	1	0	0	0	0	0	0	3
NAGA	0	0	0	0	0	0	0	1	0	0	0	-1	-1	0	3
NAPSA	0	0	0	-1	0	0	0	0	0	-1	1	0	0	0	3
NAPSB	0	0	0	-1	0	0	0	0	0	-1	1	0	0	0	3
NAT6	1	0	0	0	0	0	0	0	0	0	0	0	-1	-1	3
NBEAL1	0	0	0	0	0	1	-1	-1	0	0	0	0	0	0	3
NDUFA6	0	0	0	0	0	0	0	1	0	0	0	-1	-1	0	3
NDUFA6-AS1	0	0	0	0	0	0	0	1	0	0	0	-1	-1	0	3
NEFH	0	0	0	1	0	0	0	0	0	1	0	0	1	0	3
NEURL1	0	0	0	0	0	0	0	1	0	0	0	-1	0	1	3
NEUROG2	0	0	0	0	1	1	1	0	0	0	0	0	0	0	3
NFATC2IP	0	0	0	0	-1	-1	0	-1	0	0	0	0	0	0	3
NICN1	1	0	0	1	0	0	0	0	0	0	0	0	1	0	3
NISCH	0	0	0	0	0	0	0	0	0	0	-1	-1	0	-1	3
NMB	0	0	0	0	0	0	0	0	0	0	-1	-1	0	-1	3
NOLC1	0	0	0	-1	0	0	0	0	0	0	0	1	1	0	3
NPIPB6	0	0	0	0	-1	-1	0	-1	0	0	0	0	0	0	3
NPRL2	-1	0	0	1	0	0	0	0	0	0	0	0	-1	0	3
NPTX1	0	0	0	0	0	0	0	1	0	0	-1	-1	0	0	3
NR1D1	0	0	0	0	0	0	-1	0	0	0	1	-1	0	0	3
NR1H2	0	0	0	-1	0	0	0	0	0	-1	1	0	0	0	3
NRN1L	0	0	0	0	0	0	0	0	0	1	1	1	0	0	3
NTRK3	0	0	0	0	0	0	0	0	0	0	1	1	1	0	3
NUPR1	0	0	0	0	-1	-1	0	-1	0	0	0	0	0	0	3
NUTF2	0	0	0	0	0	0	0	0	0	1	1	1	0	0	3
OLFM4	0	0	0	1	0	0	0	1	0	0	0	1	0	0	3
OPCML	0	0	0	0	-1	-1	-1	0	0	0	0	0	0	0	3
OPRD1	-1	0	0	0	0	0	0	0	0	0	0	-1	-1	0	3
OR2B2	0	0	0	-1	0	0	0	-1	0	0	-1	0	0	0	3
ORC5	0	0	0	0	1	1	0	0	0	0	0	0	1	0	3
OTUB1	0	0	0	0	0	0	0	0	0	1	1	1	0	0	3
OTUD7B	0	0	0	0	0	0	0	0	0	0	-1	-1	0	1	3
P2RY1	0	0	0	0	1	1	0	0	0	0	0	0	1	0	3
PAK6	0	0	0	0	-1	-1	0	0	0	0	0	-1	0	0	3
PAX5	0	0	0	-1	0	0	0	0	0	0	1	-1	0	0	3
PBX4	0	0	0	0	0	0	-1	0	0	0	1	1	0	0	3
PCGEM1	0	0	0	0	0	0	0	1	0	0	1	1	0	0	3
PDXDC1	0	0	0	0	0	0	0	-1	0	0	1	-1	0	0	3
PEX11B	1	0	0	0	0	0	0	0	0	1	0	0	0	-1	3
PHF13	0	0	0	-1	0	0	0	-1	0	0	0	-1	0	0	3
PHOX2A	0	0	0	0	-1	-1	-1	0	0	0	0	0	0	0	3
PINX1	-1	0	0	0	0	0	0	0	0	0	0	-1	0	1	3
PLCL1	1	0	0	0	0	0	0	0	0	0	1	1	0	0	3
PLEKHA4	0	0	0	0	1	1	-1	0	0	0	0	0	0	0	3
PLOD3	0	0	0	0	-1	-1	1	0	0	0	0	0	0	0	3
POC1B	1	0	0	1	0	0	0	0	0	0	0	1	0	0	3
POR	0	0	0	0	1	1	-1	0	0	0	0	0	0	0	3
PPA2	0	0	0	0	-1	-1	1	0	0	0	0	0	0	0	3
PPAPDC1B	0	0	0	0	0	0	0	0	0	0	-1	-1	0	-1	3
PPP1R15A	0	0	0	0	1	1	-1	0	0	0	0	0	0	0	3
PPP1R16B	0	0	0	0	0	0	0	0	0	0	-1	-1	-1	0	3
PRKD1	1	0	0	0	0	0	0	0	0	0	1	1	0	0	3
PSD	0	0	0	-1	0	0	0	0	0	0	0	1	-1	0	3
PSD3	0	0	0	0	0	0	0	-1	0	0	0	1	1	0	3
PSME4	0	0	0	0	0	0	0	0	0	-1	0	-1	1	0	3
PTBP2	1	0	0	0	0	0	0	0	0	0	0	-1	1	0	3
PTGER3	0	0	0	0	1	-1	-1	0	0	0	0	0	0	0	3
PTK6	0	0	0	0	0	0	0	0	0	0	1	1	0	1	3
PTN	0	0	0	-1	0	0	0	-1	0	0	0	-1	0	0	3
PUS7	-1	0	0	0	0	0	0	0	0	0	0	-1	0	-1	3
RANBP10	0	0	0	0	0	0	0	0	0	1	1	1	0	0	3
RASSF1	-1	0	0	1	0	0	0	0	0	0	0	0	-1	0	3
RASSF1-AS1	-1	0	0	1	0	0	0	0	0	0	0	0	-1	0	3
RASSF5	0	0	0	0	-1	1	1	0	0	0	0	0	0	0	3
RBBP5	0	0	0	0	0	0	-1	0	0	0	-1	1	0	0	3
RBKS	0	0	0	0	0	0	0	-1	0	0	-1	-1	0	0	3
RBM4	0	0	0	0	0	0	0	0	0	0	-1	-1	1	0	3
RBM4B	0	0	0	0	0	0	0	0	0	0	-1	-1	1	0	3
RD3L	0	0	0	0	0	0	0	-1	0	0	1	1	0	0	3
REEP2	-1	0	0	0	0	0	0	0	0	0	-1	-1	0	0	3
RELN	0	0	0	0	-1	1	1	0	0	0	0	0	0	0	3
RIMS1	0	0	0	-1	0	0	0	0	0	0	1	1	0	0	3
RNF150	0	0	0	0	1	1	1	0	0	0	0	0	0	0	3
RP1L1	0	0	0	1	0	0	0	0	0	0	0	1	0	-1	3
RPARP-AS1	0	0	0	-1	0	0	0	0	0	0	0	1	-1	0	3
RTN4RL1	0	0	0	0	0	0	0	-1	0	0	1	1	0	0	3
SBK1	0	0	0	0	1	1	-1	0	0	0	0	0	0	0	3
SCAND2P	0	0	0	0	0	0	0	0	0	0	-1	-1	0	-1	3
SCHLAP1	0	0	0	1	0	0	0	-1	0	0	-1	0	0	0	3
SCN8A	0	0	0	0	-1	-1	1	0	0	0	0	0	0	0	3
SDCCAG8	0	0	0	0	0	0	0	-1	0	0	0	-1	1	0	3
SEC11A	0	0	0	0	0	0	0	0	0	0	-1	-1	0	-1	3
SEC1P	0	0	0	0	-1	-1	0	0	0	-1	0	0	0	0	3
SERPING1	0	0	0	-1	0	0	0	0	0	0	0	1	1	0	3
SERTAD4	0	0	0	0	1	1	1	0	0	0	0	0	0	0	3
SERTAD4-AS1	0	0	0	0	1	1	1	0	0	0	0	0	0	0	3
SF3B1	0	0	0	0	0	0	0	1	0	0	1	1	0	0	3
SGSM2	0	0	0	0	0	0	0	-1	0	0	0	-1	0	1	3
SHISA6	0	0	0	0	0	0	0	0	0	0	-1	1	-1	0	3
SLC25A17	0	0	0	0	0	0	0	-1	0	0	-1	-1	0	0	3
SLC25A34	0	0	0	0	-1	-1	0	-1	0	0	0	0	0	0	3
SLC4A8	0	0	0	0	1	1	1	0	0	0	0	0	0	0	3
SLC9B1	-1	0	0	0	0	0	0	0	0	0	0	1	0	-1	3
SMDT1	0	0	0	0	0	0	0	1	0	0	0	-1	-1	0	3
SMG1P3	0	1	0	-1	0	0	0	0	0	0	1	0	0	0	3
SNORD124	0	0	0	0	0	0	1	1	0	0	-1	0	0	0	3
SNORD50B	-1	0	0	0	0	0	0	0	0	0	0	-1	-1	0	3
SNORD63	-1	0	0	0	0	0	0	0	0	0	1	-1	0	0	3
SNORD71	0	0	0	0	1	-1	-1	0	0	0	0	0	0	0	3
SNORD91A	0	0	0	0	0	0	0	-1	0	0	0	-1	0	1	3
SNORD91B	0	0	0	0	0	0	0	-1	0	0	0	-1	0	1	3
SPATA20	0	0	0	0	0	0	0	-1	0	0	1	0	-1	0	3
SPATS2	-1	0	0	0	0	0	0	0	0	1	0	0	1	0	3
SPATS2L	0	0	0	1	0	0	0	0	0	0	1	1	0	0	3
SPHKAP	0	0	0	0	0	0	0	0	0	0	1	-1	-1	0	3
SPIRE2	0	0	0	0	1	0	0	-1	0	0	-1	0	0	0	3
SPNS1	0	0	0	0	-1	-1	0	-1	0	0	0	0	0	0	3
SPTBN2	0	0	0	0	0	0	0	0	0	0	-1	-1	1	0	3
SRR	0	0	0	0	0	0	0	-1	0	0	0	-1	0	1	3
SRRD	0	0	0	0	1	-1	1	0	0	0	0	0	0	0	3
ST13	0	0	0	0	0	0	0	-1	0	0	-1	-1	0	0	3
ST8SIA3	0	0	0	0	1	1	0	0	0	0	0	0	1	0	3
STAB1	0	0	0	0	0	0	0	0	0	0	-1	-1	0	-1	3
STAR	0	0	0	0	0	0	0	0	0	0	-1	-1	0	-1	3
STARD10	0	0	0	0	1	1	-1	0	0	0	0	0	0	0	3
STARD7-AS1	0	0	0	1	0	0	0	0	0	0	1	1	0	0	3
STARD9	1	0	0	0	0	0	0	0	0	0	1	1	0	0	3
SUFU	0	0	0	0	0	0	0	0	0	0	-1	1	-1	0	3
SUGP1	1	0	0	0	0	0	0	0	0	0	1	1	0	0	3
SULT1A1	0	0	0	0	-1	-1	0	-1	0	0	0	0	0	0	3
SULT1A2	0	0	0	0	-1	-1	0	-1	0	0	0	0	0	0	3
SULT1A3_2	0	0	0	0	0	-1	0	0	0	0	-1	-1	0	0	3
SYNCRIP	-1	0	0	0	0	0	0	0	0	0	0	-1	-1	0	3
TBC1D22A	0	0	0	0	-1	1	1	0	0	0	0	0	0	0	3
TCF20	0	0	0	0	0	0	0	1	0	0	0	-1	-1	0	3
TCF25	0	0	0	0	1	0	0	-1	0	0	-1	0	0	0	3
TCTA	1	0	0	1	0	0	0	0	0	0	0	0	1	0	3
TDRD9	0	0	0	0	0	0	0	-1	0	0	1	1	0	0	3
TET2	0	0	0	0	-1	-1	1	0	0	0	0	0	0	0	3
THAP11	0	0	0	0	0	0	0	0	0	1	1	1	0	0	3
THAP3	0	0	0	-1	0	0	0	-1	0	0	0	-1	0	0	3
THOC5	0	0	0	-1	0	0	0	0	0	1	0	0	1	0	3
THRA	0	0	0	0	0	0	-1	0	0	0	1	-1	0	0	3
THSD7B	0	0	0	0	-1	1	1	0	0	0	0	0	0	0	3
TLR4	0	0	0	1	0	0	0	1	0	1	0	0	0	0	3
TM6SF2	1	0	0	0	0	0	0	0	0	0	1	1	0	0	3
TMED2	0	0	0	0	1	1	-1	0	0	0	0	0	0	0	3
TMEM106B	0	0	0	1	-1	-1	0	0	0	0	0	0	0	0	3
TMEM115	-1	0	0	1	0	0	0	0	0	0	0	0	-1	0	3
TMEM126A	0	0	0	0	1	1	1	0	0	0	0	0	0	0	3
TMEM126B	0	0	0	0	1	1	1	0	0	0	0	0	0	0	3
TMEM161B-AS1	-1	0	0	0	0	0	0	0	0	0	0	-1	0	-1	3
TMEM178B	0	0	0	0	0	0	0	0	0	-1	-1	-1	0	0	3
TMEM33	0	0	0	-1	0	0	0	0	0	0	0	0	-1	-1	3
TMEM82	0	0	0	0	-1	-1	0	-1	0	0	0	0	0	0	3
TNRC6B	0	0	0	0	0	1	0	-1	0	0	0	1	0	0	3
TOM1L2	0	0	0	0	0	0	0	-1	0	0	0	1	0	-1	3
TRANK1	0	0	0	0	0	0	0	1	0	0	-1	-1	0	0	3
TRMT10A	0	0	0	0	-1	-1	-1	0	0	0	0	0	0	0	3
TSNAXIP1	0	0	0	0	0	0	0	0	0	1	1	1	0	0	3
TSPAN5	-1	0	0	0	1	1	0	0	0	0	0	0	0	0	3
TSR1	0	0	0	0	0	0	0	-1	0	0	0	-1	0	1	3
TTC12	0	0	0	1	0	1	0	0	0	0	0	1	0	0	3
TTF1	0	0	0	0	1	1	-1	0	0	0	0	0	0	0	3
TUBB3	0	0	0	0	1	0	0	-1	0	0	-1	0	0	0	3
TULP2	0	0	0	0	1	1	-1	0	0	0	0	0	0	0	3
TUSC2	-1	0	0	1	0	0	0	0	0	0	0	0	-1	0	3
TXNL1	0	0	0	0	0	-1	1	0	1	0	0	0	0	0	3
TXNRD1	0	0	0	0	1	1	0	0	1	0	0	0	0	0	3
TYRO3P	0	0	0	0	1	1	0	0	0	1	0	0	0	0	3
TYW5	0	0	0	0	0	0	0	0	0	0	1	1	0	-1	3
UBE2D3	-1	0	0	0	0	0	0	0	0	0	0	1	0	-1	3
UBE2L6	0	0	0	-1	0	0	0	0	0	0	0	1	1	0	3
UBE2Q2L	0	0	0	0	0	0	0	0	0	0	-1	-1	0	-1	3
UBE2Q2P1	0	0	0	0	0	0	0	0	0	0	-1	-1	0	-1	3
UNC45A	0	0	0	-1	0	0	0	0	0	0	0	-1	1	0	3
UQCRHL	0	0	0	0	-1	-1	0	-1	0	0	0	0	0	0	3
VPS45	0	0	0	0	0	0	0	0	0	0	-1	-1	0	1	3
VPS9D1	0	0	0	0	0	0	0	-1	0	1	-1	0	0	0	3
VPS9D1-AS1	0	0	0	0	0	0	0	-1	0	1	-1	0	0	0	3
VSIG10	1	0	0	-1	0	0	0	0	0	0	0	0	0	1	3
VWC2L-IT1	0	0	0	-1	0	0	0	0	0	0	0	1	0	-1	3
WDR73	0	0	0	0	0	0	0	0	0	0	-1	-1	0	-1	3
WHSC1L1	0	0	0	0	0	0	0	0	0	0	-1	-1	0	-1	3
YPEL4	0	0	0	1	0	0	0	0	0	0	0	1	1	0	3
ZAP70	0	1	0	0	-1	-1	0	0	0	0	0	0	0	0	3
ZMAT4	0	0	0	1	0	0	0	0	0	0	0	-1	1	0	3
ZMYND10	-1	0	0	1	0	0	0	0	0	0	0	0	-1	0	3
ZNF106	0	0	0	0	0	0	0	0	0	0	1	1	0	1	3
ZNF276	0	0	0	0	0	0	0	-1	0	1	-1	0	0	0	3
ZNF322	0	0	0	1	0	0	0	0	0	0	-1	1	0	0	3
ZNF365	0	0	0	0	0	0	0	0	0	0	-1	-1	0	1	3
ZNF408	1	0	0	0	0	1	0	0	0	0	0	1	0	0	3
ZNF521	-1	0	0	0	0	0	0	0	0	0	0	0	1	1	3
ZNF536	0	0	0	0	0	0	0	-1	0	0	-1	1	0	0	3
ZNF664-FAM101A	0	0	0	0	0	0	0	0	0	-1	-1	1	0	0	3
ZNF747	0	0	0	0	-1	-1	0	0	0	0	0	-1	0	0	3
ZNF768	0	0	0	0	-1	-1	0	0	0	0	0	-1	0	0	3
ZNF804A	0	0	0	0	0	0	0	0	0	0	1	1	1	0	3
ZNHIT1	0	0	0	0	-1	1	1	0	0	0	0	0	0	0	3
ZRANB1	1	0	0	0	0	0	0	0	0	0	0	0	-1	1	3
ZSWIM6	0	0	0	0	0	0	0	0	0	0	1	1	0	-1	3
2021-09-03	0	0	0	0	0	0	0	0	0	0	0	-1	-1	0	2
ABCB4	0	0	0	0	0	0	0	0	0	0	1	1	0	0	2
ABCC10	0	0	0	0	0	0	0	0	0	0	0	-1	0	-1	2
ABCC3	0	0	0	0	0	0	0	0	0	0	1	-1	0	0	2
ABCD3	0	0	0	0	-1	1	0	0	0	0	0	0	0	0	2
ABHD17A	-1	0	0	0	0	0	0	0	0	0	0	1	0	0	2
ABI2	0	0	0	0	0	1	-1	0	0	0	0	0	0	0	2
ACAD10	1	0	0	0	0	0	0	-1	0	0	0	0	0	0	2
ACADS	0	0	0	0	0	0	0	0	0	0	-1	1	0	0	2
ACADVL	0	0	0	0	0	0	0	0	0	0	0	-1	1	0	2
ACD	0	0	0	0	0	0	0	0	0	0	1	1	0	0	2
ACER1	0	0	0	0	1	-1	0	0	0	0	0	0	0	0	2
ACSBG1	0	0	0	0	1	-1	0	0	0	0	0	0	0	0	2
ACSL3	0	0	0	0	-1	1	0	0	0	0	0	0	0	0	2
ACTL7A	0	0	0	0	-1	1	0	0	0	0	0	0	0	0	2
ACTL7B	0	0	0	0	-1	1	0	0	0	0	0	0	0	0	2
ACTN3	0	0	0	0	0	0	0	0	0	0	-1	-1	0	0	2
ACTRT3	0	0	0	0	0	1	-1	0	0	0	0	0	0	0	2
ACVR1B	0	0	0	1	0	0	0	1	0	0	0	0	0	0	2
ADAMTSL4-AS1	0	0	0	0	0	0	0	0	0	0	1	1	0	0	2
ADAT3	-1	0	0	0	0	0	0	0	0	0	0	1	0	0	2
ADD1	-1	0	0	0	0	0	0	0	0	0	0	0	0	-1	2
ADHFE1	0	0	0	0	0	0	0	0	0	0	-1	1	0	0	2
ADPRHL2	0	0	0	-1	0	0	0	0	0	0	0	-1	0	0	2
ADRM1	0	0	0	0	0	0	0	0	0	-1	1	0	0	0	2
AGBL1-AS1	0	0	0	0	1	-1	0	0	0	0	0	0	0	0	2
AGO3	0	0	0	-1	0	0	0	0	0	0	0	-1	0	0	2
AGXT2	0	0	0	0	0	-1	1	0	0	0	0	0	0	0	2
AHSA2	0	0	0	0	1	-1	0	0	0	0	0	0	0	0	2
AIFM3	0	0	0	0	1	-1	0	0	0	0	0	0	0	0	2
AIPL1	0	0	0	0	0	1	-1	0	0	0	0	0	0	0	2
AJUBA_1	0	0	0	0	0	0	0	0	0	0	0	1	-1	0	2
AJUBA_2	0	0	0	0	0	0	0	0	0	0	0	1	-1	0	2
AKTIP	0	0	0	0	0	0	0	0	0	0	1	1	0	0	2
ALDH3B1	0	0	0	0	1	-1	0	0	0	0	0	0	0	0	2
ALKBH5	0	0	0	0	0	1	0	0	0	0	0	1	0	0	2
ALMS1	0	0	0	0	0	0	0	0	0	0	1	1	0	0	2
ALMS1-IT1	0	0	0	0	0	0	0	0	0	0	1	1	0	0	2
ALOX5AP	0	0	0	0	1	-1	0	0	0	0	0	0	0	0	2
ALPK1	0	0	0	0	1	1	0	0	0	0	0	0	0	0	2
ALS2CR11	-1	0	0	0	0	0	0	0	0	0	0	0	0	1	2
ANAPC7	0	0	0	0	0	0	0	0	0	0	1	-1	0	0	2
ANKDD1B	0	0	0	0	-1	1	0	0	0	0	0	0	0	0	2
ANKHD1	0	0	0	0	0	0	0	0	0	0	1	-1	0	0	2
ANKHD1-EIF4EBP3	0	0	0	0	0	0	0	0	0	0	1	-1	0	0	2
ANKRD11	0	0	0	0	0	0	0	0	0	0	-1	-1	0	0	2
ANKRD13A	0	0	0	0	0	0	0	0	0	0	1	-1	0	0	2
ANKRD30A	0	0	0	0	-1	1	0	0	0	0	0	0	0	0	2
ANKRD35	1	0	0	0	0	0	0	0	0	1	0	0	0	0	2
ANKRD44	0	0	0	0	0	0	0	0	0	0	1	1	0	0	2
ANO1-AS2	0	0	0	0	1	-1	0	0	0	0	0	0	0	0	2
ANO10	1	0	0	0	0	0	0	0	0	-1	0	0	0	0	2
ANP32A-IT1	0	0	0	0	-1	1	0	0	0	0	0	0	0	0	2
AP3B1	0	0	0	0	-1	1	0	0	0	0	0	0	0	0	2
APLF	0	0	0	0	-1	1	0	0	0	0	0	0	0	0	2
APOD	0	0	0	0	1	-1	0	0	0	0	0	0	0	0	2
APOE	0	0	0	0	-1	-1	0	0	0	0	0	0	0	0	2
AQP5	0	0	0	0	-1	1	0	0	0	0	0	0	0	0	2
AQR	0	0	0	0	-1	0	0	0	0	0	0	0	0	-1	2
ARAP1	0	0	0	0	0	1	-1	0	0	0	0	0	0	0	2
ARC	0	0	0	0	0	0	0	0	0	0	0	1	1	0	2
ARID1B	0	0	0	0	0	0	0	-1	0	0	0	-1	0	0	2
ARMC3	0	0	0	0	1	1	0	0	0	0	0	0	0	0	2
ARMC7	0	0	0	0	0	0	0	0	0	0	-1	1	0	0	2
ARNTL	0	0	0	0	0	0	0	0	0	0	-1	0	1	0	2
ARPC1A	0	0	0	0	0	-1	-1	0	0	0	0	0	0	0	2
ARPC3	0	0	0	0	0	0	0	0	0	0	1	-1	0	0	2
ARPP19	0	0	0	0	0	0	0	0	0	0	0	-1	-1	0	2
ASAP1-IT2	0	0	0	0	0	0	0	0	0	0	0	-1	1	0	2
ASCL5	0	0	0	0	-1	1	0	0	0	0	0	0	0	0	2
ASH2L	0	0	0	0	0	0	0	0	0	0	-1	-1	0	0	2
ASIC2	0	0	0	0	0	0	0	0	0	0	1	-1	0	0	2
ASPSCR1	0	0	0	1	0	0	0	1	0	0	0	0	0	0	2
ASTE1	0	0	0	0	1	-1	0	0	0	0	0	0	0	0	2
ASTL	0	0	0	0	0	0	0	0	0	0	-1	1	0	0	2
ATG16L2	0	0	0	0	0	1	-1	0	0	0	0	0	0	0	2
ATP13A1	0	0	0	0	0	0	0	0	0	0	1	1	0	0	2
ATP2A2	0	0	0	0	0	0	0	0	0	0	1	-1	0	0	2
ATP5EP2	0	0	0	0	-1	1	0	0	0	0	0	0	0	0	2
ATP6V0B	1	0	0	0	0	0	0	0	0	0	0	1	0	0	2
ATP6V1C2	-1	0	0	0	0	0	0	0	0	0	0	0	0	-1	2
ATRAID	0	0	0	0	0	0	0	0	0	0	-1	1	0	0	2
ATXN1	-1	0	0	0	0	0	0	0	0	0	0	0	0	1	2
ATXN7	0	0	0	0	0	0	0	0	0	0	1	1	0	0	2
B3GNT4	0	0	0	0	0	0	0	0	0	-1	0	1	0	0	2
B3GNTL1	0	0	0	0	0	1	-1	0	0	0	0	0	0	0	2
B4GALT2	1	0	0	0	0	0	0	0	0	0	0	1	0	0	2
BACE1	-1	0	0	0	0	0	0	0	0	0	0	0	1	0	2
BACH1-IT2	0	0	0	0	1	-1	0	0	0	0	0	0	0	0	2
BANF1	0	0	0	0	0	-1	0	0	0	0	-1	0	0	0	2
BARHL1	0	0	0	0	-1	1	0	0	0	0	0	0	0	0	2
BARHL2	0	0	0	0	1	1	0	0	0	0	0	0	0	0	2
BBS1	0	0	0	0	0	0	0	0	0	0	-1	-1	0	0	2
BBS2	0	0	0	0	-1	-1	0	0	0	0	0	0	0	0	2
BBS9	0	0	0	0	-1	1	0	0	0	0	0	0	0	0	2
BCAM	0	0	0	0	-1	-1	0	0	0	0	0	0	0	0	2
BDH2	-1	0	0	0	0	0	0	0	0	0	0	1	0	0	2
BEND6	0	0	0	0	0	0	0	-1	0	0	0	-1	0	0	2
BIK	0	0	0	0	0	0	0	0	0	0	-1	1	0	0	2
BIN2	0	0	0	0	0	-1	1	0	0	0	0	0	0	0	2
BLK	0	0	0	0	1	-1	0	0	0	0	0	0	0	0	2
BLOC1S5-TXNDC5	0	0	0	0	0	0	0	0	0	0	1	-1	0	0	2
BOD1	0	0	0	0	-1	1	0	0	0	0	0	0	0	0	2
BOLL	0	0	0	0	0	0	0	0	0	0	1	1	0	0	2
BRWD1	0	0	0	0	0	-1	1	0	0	0	0	0	0	0	2
BRWD1-IT2	0	0	0	0	0	0	1	0	0	0	0	0	0	1	2
BTBD9	0	0	0	0	1	-1	0	0	0	0	0	0	0	0	2
C10orf10	0	0	0	0	-1	1	0	0	0	0	0	0	0	0	2
C10orf2	0	0	0	0	-1	1	0	0	0	0	0	0	0	0	2
C10orf76	0	0	0	-1	0	0	0	0	0	0	0	-1	0	0	2
C11orf58	0	0	0	0	1	-1	0	0	0	0	0	0	0	0	2
C11orf73	0	0	0	0	-1	1	0	0	0	0	0	0	0	0	2
C11orf80	0	0	0	0	0	0	0	0	0	0	-1	-1	0	0	2
C11orf84	0	0	0	0	0	0	0	0	0	0	1	1	0	0	2
C11orf95	0	0	0	0	0	0	0	0	0	0	1	1	0	0	2
C12orf50	0	0	0	0	-1	1	0	0	0	0	0	0	0	0	2
C12orf73	0	0	0	0	1	1	0	0	0	0	0	0	0	0	2
C12orf74	0	0	0	0	-1	1	0	0	0	0	0	0	0	0	2
C12orf76	0	0	0	0	0	0	0	0	0	0	1	-1	0	0	2
C14orf23	0	0	0	0	0	0	0	0	0	0	-1	1	0	0	2
C14orf93	0	0	0	0	0	0	0	0	0	0	0	1	-1	0	2
C15orf59	0	0	0	0	0	0	0	0	0	1	-1	0	0	0	2
C16orf86	0	0	0	0	0	0	0	0	0	0	1	1	0	0	2
C17orf103	0	0	0	0	1	-1	0	0	0	0	0	0	0	0	2
C19orf44	0	0	0	0	1	-1	0	0	0	0	0	0	0	0	2
C19orf47	0	0	0	0	-1	1	0	0	0	0	0	0	0	0	2
C19orf67	0	0	0	0	-1	1	0	0	0	0	0	0	0	0	2
C1orf106	0	0	0	0	0	0	0	0	0	0	1	-1	0	0	2
C1orf137	0	0	0	0	1	-1	0	0	0	0	0	0	0	0	2
C1orf185	0	0	0	0	1	-1	0	0	0	0	0	0	0	0	2
C1orf192	0	0	0	0	-1	1	0	0	0	0	0	0	0	0	2
C1orf204	0	0	0	0	-1	1	0	0	0	0	0	0	0	0	2
C1orf210	-1	0	0	0	0	0	0	0	0	0	0	-1	0	0	2
C1orf43	0	0	0	0	0	0	0	0	0	0	-1	1	0	0	2
C1orf56	0	0	0	0	0	0	0	0	0	0	0	-1	-1	0	2
C1QL4	0	0	0	0	0	0	0	0	0	1	0	0	1	0	2
C1QTNF9B	0	0	0	0	1	-1	0	0	0	0	0	0	0	0	2
C2orf40	0	0	0	0	0	-1	-1	0	0	0	0	0	0	0	2
C2orf69	0	0	0	0	0	0	0	0	0	0	1	1	0	0	2
C2orf74	0	0	0	0	1	-1	0	0	0	0	0	0	0	0	2
C3orf49	0	0	0	0	0	0	0	0	0	0	1	1	0	0	2
C5orf58	0	0	0	0	1	-1	0	0	0	0	0	0	0	0	2
C5orf63	0	0	0	0	1	-1	0	0	0	0	0	0	0	0	2
C7orf62	0	0	0	0	1	-1	0	0	0	0	0	0	0	0	2
C7orf76	0	0	0	0	-1	1	0	0	0	0	0	0	0	0	2
C8orf12	0	0	0	0	0	0	0	0	0	0	0	1	0	-1	2
C8orf46	0	0	0	0	0	0	0	0	0	0	-1	1	0	0	2
C8orf58	0	0	0	0	0	0	0	0	0	0	1	-1	0	0	2
CA12	0	0	0	0	0	0	0	0	0	0	-1	1	0	0	2
CABP1	0	0	0	0	0	0	0	0	0	0	-1	1	0	0	2
CACNA1C	0	0	0	0	0	0	0	0	0	0	1	0	1	0	2
CACNA1D	-1	0	0	0	0	0	0	0	0	0	-1	0	0	0	2
CACNA1E	0	0	0	0	0	1	1	0	0	0	0	0	0	0	2
CACNA1G-AS1	0	0	0	0	0	0	0	0	0	0	1	0	-1	0	2
CACNA1I	0	0	0	0	0	0	0	0	0	0	-1	1	0	0	2
CACNA1S	0	0	0	0	-1	1	0	0	0	0	0	0	0	0	2
CACNG2	0	0	0	0	0	0	-1	0	0	0	0	0	0	-1	2
CAD	0	0	0	0	0	0	0	0	0	0	-1	1	0	0	2
CAHM	0	0	0	0	0	0	0	0	0	0	-1	-1	0	0	2
CALHM1	0	0	0	0	0	0	0	0	0	0	0	-1	0	-1	2
CAMK2B	0	0	0	0	0	0	0	0	0	0	1	-1	0	0	2
CAMSAP2	0	0	0	0	0	0	0	0	0	0	-1	1	0	0	2
CARS	0	0	0	0	-1	1	0	0	0	0	0	0	0	0	2
CASD1	0	0	0	0	0	0	0	0	0	0	1	-1	0	0	2
CASQ1	0	0	0	0	-1	1	0	0	0	0	0	0	0	0	2
CATSPER1	0	0	0	0	0	-1	0	0	0	0	-1	0	0	0	2
CCAR2	0	0	0	0	0	0	0	0	0	0	1	-1	0	0	2
CCDC144CP	0	0	0	0	0	0	-1	-1	0	0	0	0	0	0	2
CCDC148	0	0	0	0	0	0	0	0	0	0	0	0	1	-1	2
CCDC24	1	0	0	0	0	0	0	0	0	0	0	1	0	0	2
CCDC25	0	0	0	0	0	1	-1	0	0	0	0	0	0	0	2
CCDC63	0	0	0	0	0	0	0	0	0	0	1	-1	0	0	2
CCDC87	0	0	0	0	0	0	0	0	0	0	-1	-1	0	0	2
CCDC89	0	0	0	0	0	1	1	0	0	0	0	0	0	0	2
CCND2	0	0	0	0	-1	1	0	0	0	0	0	0	0	0	2
CCS	0	0	0	0	0	0	0	0	0	0	-1	-1	0	0	2
CCT7	0	0	0	0	0	0	0	0	0	0	1	1	0	0	2
CCZ1	0	0	0	0	0	0	0	-1	0	0	1	0	0	0	2
CD160	1	0	0	0	0	0	0	0	0	-1	0	0	0	0	2
CD248	0	0	0	0	0	0	0	-1	0	0	-1	0	0	0	2
CD276	0	0	0	0	0	0	0	0	0	1	-1	0	0	0	2
CD34	-1	0	0	0	0	0	0	0	0	0	0	-1	0	0	2
CD3EAP	0	0	0	0	1	-1	0	0	0	0	0	0	0	0	2
CD58	0	0	0	0	1	-1	0	0	0	0	0	0	0	0	2
CD6	0	0	0	0	0	1	-1	0	0	0	0	0	0	0	2
CDC14C	0	0	0	0	1	-1	0	0	0	0	0	0	0	0	2
CDC42SE1	0	0	0	0	0	0	0	0	0	0	0	-1	-1	0	2
CDCA2	0	0	0	0	0	0	0	0	0	0	1	0	-1	0	2
CDKAL1	0	0	0	0	0	-1	1	0	0	0	0	0	0	0	2
CEACAM21	0	0	0	0	1	-1	0	0	0	0	0	0	0	0	2
CEACAM22P	0	0	0	0	1	-1	0	0	0	0	0	0	0	0	2
CELA1	0	0	0	0	-1	1	0	0	0	0	0	0	0	0	2
CENPE	0	0	0	0	0	1	-1	0	0	0	0	0	0	0	2
CENPM	0	0	0	0	0	0	0	0	0	0	0	-1	-1	0	2
CENPT	0	0	0	0	0	0	0	0	0	0	1	1	0	0	2
CEP170	0	0	0	0	0	0	0	-1	0	0	0	-1	0	0	2
CFHR3	0	0	0	0	1	-1	0	0	0	0	0	0	0	0	2
CFHR5	0	0	0	0	1	-1	0	0	0	0	0	0	0	0	2
CHAD	0	0	0	0	0	0	0	0	0	0	1	0	-1	0	2
CHCHD3	0	0	0	0	0	1	0	0	0	0	0	0	1	0	2
CHDH	1	0	0	0	0	0	0	0	0	0	-1	0	0	0	2
CHERP	0	0	0	0	1	-1	0	0	0	0	0	0	0	0	2
CHGB	0	0	0	0	-1	1	0	0	0	0	0	0	0	0	2
CHMP2A	0	0	0	0	0	0	0	0	0	0	-1	-1	0	0	2
CHRNB4	0	0	0	0	-1	1	0	0	0	0	0	0	0	0	2
CHST4	0	0	0	0	0	0	0	0	0	0	-1	1	0	0	2
CIC	0	0	0	0	1	1	0	0	0	0	0	0	0	0	2
CIITA	0	0	0	0	1	-1	0	0	0	0	0	0	0	0	2
CKAP5	0	0	0	0	0	1	0	0	0	0	0	1	0	0	2
CLDN23	0	0	0	0	0	0	0	0	0	0	0	-1	0	1	2
CLDN7	0	0	0	0	0	0	0	0	0	0	0	-1	1	0	2
CLUH	0	0	0	-1	0	0	0	0	0	0	0	1	0	0	2
CNFN	0	0	0	0	1	1	0	0	0	0	0	0	0	0	2
CNIH2	0	0	0	0	0	0	0	-1	0	0	-1	0	0	0	2
CNST	0	0	0	0	0	0	0	0	0	0	1	-1	0	0	2
CNTN2	0	0	0	0	0	0	0	0	0	0	-1	1	0	0	2
CNTN4	0	0	0	0	0	0	0	1	0	0	0	1	0	0	2
COG8	0	0	0	0	0	0	0	0	0	0	1	1	0	0	2
COL6A2	0	0	0	0	0	0	0	0	0	0	1	-1	0	0	2
COL8A2	0	0	0	-1	0	0	0	0	0	0	0	-1	0	0	2
COLCA2	0	0	0	0	-1	1	0	0	0	0	0	0	0	0	2
COX6A1	0	0	0	0	0	0	0	1	0	0	1	0	0	0	2
COX7B2	0	0	0	0	0	-1	1	0	0	0	0	0	0	0	2
COX8A	0	0	0	0	0	0	0	0	0	0	1	1	0	0	2
CPLX2	0	0	0	0	0	1	-1	0	0	0	0	0	0	0	2
CPXM2	0	0	0	0	-1	1	0	0	0	0	0	0	0	0	2
CREB3L4	0	0	0	1	0	0	0	0	0	0	-1	0	0	0	2
CRIP3	0	0	0	0	0	0	0	0	0	0	-1	-1	0	0	2
CRK	0	0	0	0	0	0	0	0	0	0	1	1	0	0	2
CRP	0	0	0	0	-1	1	0	0	0	0	0	0	0	0	2
CRTC2	0	0	0	1	0	0	0	0	0	0	-1	0	0	0	2
CRYGS	0	0	0	0	-1	1	0	0	0	0	0	0	0	0	2
CSDC2	0	0	0	0	-1	-1	0	0	0	0	0	0	0	0	2
CSE1L	0	0	0	0	0	0	0	0	0	0	-1	1	0	0	2
CSF1	0	0	0	0	1	-1	0	0	0	0	0	0	0	0	2
CSF3	0	0	0	0	0	0	0	1	0	0	-1	0	0	0	2
CSMD1	0	0	0	0	0	0	0	0	0	0	1	1	0	0	2
CSNK1G2	-1	0	0	0	0	0	0	0	0	0	0	1	0	0	2
CSNK1G2-AS1	-1	0	0	0	0	0	0	0	0	0	0	1	0	0	2
CSPG5	1	0	0	0	0	0	0	0	0	0	0	0	0	-1	2
CST6	0	0	0	0	0	-1	0	0	0	0	-1	0	0	0	2
CSTF2T	0	0	0	0	0	0	0	0	0	0	1	-1	0	0	2
CTBP2	0	0	0	0	0	0	0	0	0	0	0	0	-1	1	2
CTCF	0	0	0	0	0	0	0	0	0	0	1	1	0	0	2
CTDNEP1	0	0	0	0	0	0	0	0	0	0	0	-1	1	0	2
CTDSP2	1	0	0	0	0	0	0	0	0	0	0	0	0	-1	2
CTNNA3	0	0	0	0	1	-1	0	0	0	0	0	0	0	0	2
CTNNB1	-1	0	0	0	0	0	0	0	0	0	0	0	-1	0	2
CTRL	0	0	0	0	0	0	0	0	0	0	1	1	0	0	2
CTSF	0	0	0	0	0	0	0	0	0	0	-1	-1	0	0	2
CTTNBP2	0	0	0	0	0	0	0	0	0	0	-1	1	0	0	2
CUEDC1	0	0	0	0	0	-1	1	0	0	0	0	0	0	0	2
CUL4A	0	0	0	0	0	0	1	0	0	0	-1	0	0	0	2
CUL9	0	0	0	0	0	0	0	0	0	0	-1	-1	0	0	2
CWC22	0	0	0	0	0	0	0	0	0	0	-1	-1	0	0	2
CXCL17	0	0	0	0	1	1	0	0	0	0	0	0	0	0	2
CYB5B	0	0	0	0	0	0	0	0	0	0	1	1	0	0	2
CYP20A1	0	0	0	0	0	1	-1	0	0	0	0	0	0	0	2
CYP2G1P	0	0	0	0	-1	1	0	0	0	0	0	0	0	0	2
CYP4F30P	0	0	0	0	-1	1	0	0	0	0	0	0	0	0	2
CYSTM1	0	0	0	0	0	0	0	0	0	0	1	-1	0	0	2
DAGLA	-1	0	0	0	0	0	0	0	0	0	1	0	0	0	2
DARS2	0	0	0	0	0	0	0	0	0	0	1	-1	0	0	2
DBN1	0	0	0	0	0	0	0	0	0	1	0	0	1	0	2
DBNDD1	0	0	0	1	0	0	0	-1	0	0	0	0	0	0	2
DCAF17	0	0	0	0	1	-1	0	0	0	0	0	0	0	0	2
DCAF4L1	0	0	0	-1	0	0	0	0	0	0	0	0	0	-1	2
DCBLD1	0	0	0	0	0	0	0	0	0	0	1	-1	0	0	2
DCC	0	0	0	0	0	1	-1	0	0	0	0	0	0	0	2
DCXR	0	0	0	1	0	0	0	1	0	0	0	0	0	0	2
DDN	1	0	0	0	0	0	0	0	0	0	1	0	0	0	2
DENND1A	0	0	0	1	0	0	0	0	0	0	0	0	-1	0	2
DENND4B	0	0	0	1	0	0	0	0	0	0	-1	0	0	0	2
DGCR8	0	0	0	0	0	0	0	0	0	0	1	1	0	0	2
DGKG	0	0	0	0	-1	1	0	0	0	0	0	0	0	0	2
DHH	-1	0	0	0	0	0	0	0	0	0	1	0	0	0	2
DHRS11	0	0	0	0	0	0	0	0	0	-1	0	0	1	0	2
DHX30	1	0	0	0	0	0	0	0	0	0	0	0	0	-1	2
DIABLO	0	0	0	0	0	0	0	0	0	-1	0	1	0	0	2
DIP2C	0	0	0	0	0	0	0	0	0	0	1	-1	0	0	2
DISC2	0	0	0	0	0	1	-1	0	0	0	0	0	0	0	2
DKFZP434K028	1	0	0	0	0	0	0	0	0	0	1	0	0	0	2
DLK2	0	0	0	0	0	0	0	0	0	0	0	-1	0	-1	2
DLX1	0	0	0	0	0	0	0	0	0	0	0	-1	1	0	2
DLX2	0	0	0	0	0	0	0	0	0	0	0	-1	1	0	2
DMBT1	0	0	0	0	1	-1	0	0	0	0	0	0	0	0	2
DNAH10	0	0	0	0	0	0	1	0	1	0	0	0	0	0	2
DNAJB2	0	0	0	0	1	-1	0	0	0	0	0	0	0	0	2
DNAJC22	0	0	0	0	0	0	0	0	0	1	0	0	1	0	2
DNAJC28	0	0	0	1	0	0	0	0	0	0	0	0	0	-1	2
DNAJC5G	0	0	0	0	0	0	0	0	0	0	-1	1	0	0	2
DNMT3A	0	0	0	0	0	0	0	0	0	0	0	1	-1	0	2
DNPH1	0	0	0	0	0	0	0	0	0	0	-1	-1	0	0	2
DOC2A	0	0	0	0	0	0	0	0	0	0	-1	-1	0	0	2
DOPEY2	0	0	0	0	0	0	0	0	0	0	0	-1	1	0	2
DPEP2	0	0	0	0	0	0	0	0	0	0	1	1	0	0	2
DPEP3	0	0	0	0	0	0	0	0	0	0	1	1	0	0	2
DPM1	0	0	0	0	0	0	0	0	0	0	1	-1	0	0	2
DPP3	0	0	0	0	0	0	0	0	0	0	-1	-1	0	0	2
DPYD-AS1	0	0	0	0	0	0	0	0	0	0	0	1	1	0	2
DSE	0	0	0	0	1	-1	0	0	0	0	0	0	0	0	2
DSTYK	0	0	0	0	0	0	0	0	0	0	-1	1	0	0	2
DUS1L	0	0	0	1	0	0	0	-1	0	0	0	0	0	0	2
DUSP18	0	0	0	0	1	-1	0	0	0	0	0	0	0	0	2
DUSP2	0	0	0	0	0	0	0	0	0	0	-1	1	0	0	2
DVL2	0	0	0	0	0	0	0	0	0	0	0	-1	1	0	2
DYNC1I2	0	0	0	0	0	0	0	0	0	0	0	1	1	0	2
DYNLL1	0	0	0	0	0	0	0	1	0	0	1	0	0	0	2
ECHDC2	0	0	0	0	1	-1	0	0	0	0	0	0	0	0	2
EEF1A2	0	0	0	0	0	0	0	0	0	0	1	1	0	0	2
EFTUD1P1	0	0	0	0	0	0	0	0	0	0	-1	-1	0	0	2
EGFR	0	0	0	0	1	-1	0	0	0	0	0	0	0	0	2
EGLN2	0	0	0	0	-1	1	0	0	0	0	0	0	0	0	2
EGR4	0	0	0	0	0	0	0	0	0	0	1	1	0	0	2
EIF2B1	0	0	0	0	0	1	-1	0	0	0	0	0	0	0	2
EIF4A2	0	0	0	0	0	0	0	-1	0	-1	0	0	0	0	2
EIF4EBP3	0	0	0	0	0	0	0	0	0	0	-1	1	0	0	2
EIF5	0	0	0	-1	0	0	0	0	0	0	0	-1	0	0	2
EIF5B	0	0	0	-1	0	0	0	0	0	0	1	0	0	0	2
ELFN1	-1	0	0	0	0	0	0	0	0	0	0	1	0	0	2
ELOVL1	-1	0	0	0	0	0	0	0	0	0	0	-1	0	0	2
ELOVL3	0	0	0	-1	0	0	0	0	0	0	0	0	1	0	2
ELP5	0	0	0	0	0	0	0	0	0	0	0	-1	1	0	2
ELTD1	0	0	0	0	0	1	-1	0	0	0	0	0	0	0	2
EMCN	-1	0	0	0	0	0	0	0	0	0	-1	0	0	0	2
EME1	0	0	0	0	0	0	0	0	0	0	0	0	1	1	2
EMILIN3	0	0	0	0	-1	1	0	0	0	0	0	0	0	0	2
EML6	0	0	0	0	0	0	0	0	0	0	1	-1	0	0	2
EMR4P	0	0	0	0	-1	1	0	0	0	0	0	0	0	0	2
EMX1	0	0	0	0	0	0	0	0	0	0	1	1	0	0	2
ENKD1	0	0	0	0	0	0	0	0	0	0	1	1	0	0	2
EPHB4	0	0	0	0	0	0	0	0	0	0	-1	1	0	0	2
EPM2AIP1	0	0	0	0	0	0	0	0	0	0	-1	-1	0	0	2
ERBB4	0	0	0	0	0	0	0	0	0	0	0	1	1	0	2
ERCC1	0	0	0	0	1	-1	0	0	0	0	0	0	0	0	2
ERF	0	0	0	0	1	1	0	0	0	0	0	0	0	0	2
ERI1	0	0	0	0	0	0	0	0	0	0	0	-1	0	1	2
ERICH1	1	0	0	0	0	0	0	0	0	0	0	0	-1	0	2
ESF1	0	0	0	0	-1	1	0	0	0	0	0	0	0	0	2
ESRP2	0	0	0	0	0	0	0	0	0	0	1	1	0	0	2
EVPLL	0	0	0	0	-1	1	0	0	0	0	0	0	0	0	2
EXTL3	0	0	0	0	0	-1	-1	0	0	0	0	0	0	0	2
EYS	0	0	0	-1	0	0	0	0	0	0	0	1	0	0	2
F2	0	0	0	0	0	1	0	0	0	0	0	1	0	0	2
FABP7	0	0	0	0	-1	1	0	0	0	0	0	0	0	0	2
FADS3	0	0	0	0	0	0	0	1	0	0	1	0	0	0	2
FAM109A	0	0	0	0	0	1	0	-1	0	0	0	0	0	0	2
FAM153B	0	0	0	0	0	0	0	-1	0	1	0	0	0	0	2
FAM167A	0	0	0	0	0	0	0	0	0	0	0	1	0	-1	2
FAM175B	-1	0	0	0	0	0	0	0	0	0	0	0	0	1	2
FAM178B	0	0	0	1	0	0	0	0	0	0	0	1	0	0	2
FAM196B	0	0	0	0	0	0	0	1	0	0	1	0	0	0	2
FAM214A	0	0	0	0	0	0	0	0	0	0	0	-1	-1	0	2
FAM216A	0	0	0	0	0	0	0	0	0	0	1	-1	0	0	2
FAM222A	0	0	0	0	0	0	0	0	0	0	1	-1	0	0	2
FAM228A	0	0	0	0	1	-1	0	0	0	0	0	0	0	0	2
FAM26E	0	0	0	0	1	-1	0	0	0	0	0	0	0	0	2
FAM26F	0	0	0	0	1	-1	0	0	0	0	0	0	0	0	2
FAM65A	0	0	0	0	1	-1	0	0	0	0	0	0	0	0	2
FAM72D	0	0	0	0	1	-1	0	0	0	0	0	0	0	0	2
FANCA	0	0	0	0	0	0	0	-1	0	0	-1	0	0	0	2
FANCI	0	0	0	0	0	0	0	0	0	0	0	-1	1	0	2
FBXL20	0	0	0	0	0	-1	-1	0	0	0	0	0	0	0	2
FBXO41	0	0	0	0	0	0	0	0	0	0	1	1	0	0	2
FCGRT	0	0	0	0	0	0	0	0	0	0	0	-1	1	0	2
FCN1	0	0	0	0	-1	1	0	0	0	0	0	0	0	0	2
FCRL6	0	0	0	0	-1	1	0	0	0	0	0	0	0	0	2
FES	0	0	0	0	0	0	0	0	0	0	0	-1	1	0	2
FETUB	0	0	0	0	0	0	0	1	0	-1	0	0	0	0	2
FEZF1	1	0	0	0	0	0	0	1	0	0	0	0	0	0	2
FEZF1-AS1	1	0	0	0	0	0	0	1	0	0	0	0	0	0	2
FGF3	0	0	0	0	1	-1	0	0	0	0	0	0	0	0	2
FGF8	0	0	0	-1	0	0	0	0	0	0	0	1	0	0	2
FGFR2	0	0	0	0	0	1	-1	0	0	0	0	0	0	0	2
FKBP15	0	0	0	0	-1	1	0	0	0	0	0	0	0	0	2
FLJ35934	0	0	0	0	-1	1	0	0	0	0	0	0	0	0	2
FLJ43879	0	0	0	0	1	-1	0	0	0	0	0	0	0	0	2
FLT3	0	0	0	0	0	0	0	-1	0	1	0	0	0	0	2
FMN1_2	0	0	0	0	-1	1	0	0	0	0	0	0	0	0	2
FMNL3	-1	0	0	0	0	0	0	0	0	1	0	0	0	0	2
FOLR3	0	0	0	0	-1	-1	0	0	0	0	0	0	0	0	2
FOSB	0	0	0	0	1	-1	0	0	0	0	0	0	0	0	2
FOXJ1	0	0	0	0	-1	1	0	0	0	0	0	0	0	0	2
FRMD3	0	0	0	0	1	-1	0	0	0	0	0	0	0	0	2
FTCD	0	0	0	-1	0	0	0	0	0	0	1	0	0	0	2
FTCDNL1	0	0	0	0	0	0	0	0	0	0	1	1	0	0	2
FTSJ2	0	0	0	0	0	0	0	0	0	0	-1	-1	0	0	2
FURIN	0	0	0	0	0	0	0	0	0	0	0	-1	1	0	2
FYN	0	0	0	0	0	0	0	0	0	0	1	1	0	0	2
FZD7	0	0	0	0	1	-1	0	0	0	0	0	0	0	0	2
GABARAP	0	0	0	0	0	0	0	0	0	0	0	-1	1	0	2
GABPB2	0	0	0	0	0	0	0	0	0	0	0	-1	-1	0	2
GADD45A	0	0	0	0	-1	1	0	0	0	0	0	0	0	0	2
GAL	0	0	0	0	0	0	0	0	0	0	1	1	0	0	2
GALNT2	1	0	0	0	0	0	0	0	0	0	0	1	0	0	2
GALR1	0	0	0	0	-1	1	0	0	0	0	0	0	0	0	2
GAPDHS	0	0	0	0	-1	1	0	0	0	0	0	0	0	0	2
GART	0	0	0	1	0	0	0	0	0	0	0	0	0	-1	2
GAS5	0	0	0	0	0	0	0	0	0	0	1	-1	0	0	2
GAS5-AS1	0	0	0	0	0	0	0	0	0	0	1	-1	0	0	2
GATAD2B	0	0	0	1	0	0	0	0	0	0	-1	0	0	0	2
GATC	0	0	0	0	0	0	0	1	0	0	1	0	0	0	2
GBA2	0	0	0	0	1	-1	0	0	0	0	0	0	0	0	2
GCSAML	0	0	0	0	0	1	-1	0	0	0	0	0	0	0	2
GEN1	0	0	0	0	0	-1	0	0	0	0	0	1	0	0	2
GET4	0	0	0	0	-1	1	0	0	0	0	0	0	0	0	2
GFOD2	0	0	0	0	0	0	0	0	0	0	1	1	0	0	2
GFRA3	0	0	0	0	1	-1	0	0	0	0	0	0	0	0	2
GGT7	0	0	0	0	0	0	0	0	0	0	1	-1	0	0	2
GHR	-1	0	0	-1	0	0	0	0	0	0	0	0	0	0	2
GIT2	0	0	0	0	0	0	0	0	0	0	1	-1	0	0	2
GK2	-1	0	0	0	0	0	0	0	0	0	0	0	0	1	2
GLB1L3	0	0	0	0	0	0	0	0	0	0	-1	-1	0	0	2
GLS	0	0	0	1	0	0	0	1	0	0	0	0	0	0	2
GM140	0	0	0	0	0	1	-1	0	0	0	0	0	0	0	2
GMPR	0	0	0	0	0	-1	1	0	0	0	0	0	0	0	2
GNA13	1	0	0	0	0	0	0	0	0	0	0	-1	0	0	2
GNRH1	0	0	0	0	0	0	-1	0	0	0	1	0	0	0	2
GOLGA1	0	0	0	-1	0	0	0	-1	0	0	0	0	0	0	2
GOLGA6L1	0	0	0	0	-1	1	0	0	0	0	0	0	0	0	2
GOLGA6L9_2	0	0	0	0	0	0	0	0	0	0	0	1	-1	0	2
GORASP2	0	0	0	0	0	0	0	0	0	1	0	0	-1	0	2
GPC1	0	0	0	0	1	1	0	0	0	0	0	0	0	0	2
GPC5-AS1	0	0	0	0	1	-1	0	0	0	0	0	0	0	0	2
GPC6	0	0	0	0	0	0	0	0	0	0	0	1	1	0	2
GPIHBP1	0	0	0	0	1	-1	0	0	0	0	0	0	0	0	2
GPN3	0	0	0	0	0	0	0	0	0	0	1	-1	0	0	2
GPR133	0	0	0	0	0	0	1	0	0	0	0	0	1	0	2
GPR158	0	0	0	0	1	-1	0	0	0	0	0	0	0	0	2
GPR182	0	0	0	0	1	-1	0	0	0	0	0	0	0	0	2
GPR87	0	0	0	0	1	-1	0	0	0	0	0	0	0	0	2
GPR89A	1	0	0	0	0	0	0	0	0	-1	0	0	0	0	2
GPRIN3	0	0	0	0	-1	1	0	0	0	0	0	0	0	0	2
GPS1	0	0	0	1	0	0	0	-1	0	0	0	0	0	0	2
GRAMD3	0	0	0	0	-1	1	0	0	0	0	0	0	0	0	2
GRAP2	0	0	0	0	0	-1	0	1	0	0	0	0	0	0	2
GRASP	0	0	0	-1	0	0	0	1	0	0	0	0	0	0	2
GRK4	0	0	0	0	0	1	-1	0	0	0	0	0	0	0	2
GRM1	0	0	0	0	-1	1	0	0	0	0	0	0	0	0	2
GSDMA	0	0	0	0	0	0	0	1	0	0	-1	0	0	0	2
GSDMB	0	0	0	0	0	0	0	1	0	0	-1	0	0	0	2
GTF2H3	0	0	0	0	0	1	-1	0	0	0	0	0	0	0	2
GULP1	0	0	0	0	0	-1	1	0	0	0	0	0	0	0	2
GUSBP11	0	0	0	0	-1	1	0	0	0	0	0	0	0	0	2
GUSBP2	0	0	0	-1	0	0	0	0	0	0	0	-1	0	0	2
HAUS4	0	0	0	0	0	0	0	0	0	0	0	1	-1	0	2
HBEGF	0	0	0	0	0	0	0	0	0	0	1	-1	0	0	2
HCN3	0	0	0	0	0	0	0	0	0	0	-1	1	0	0	2
HDAC7	0	0	0	0	0	0	0	0	0	0	1	-1	0	0	2
HDDC3	0	0	0	0	0	0	0	0	0	0	0	-1	1	0	2
HECTD3	0	0	0	0	1	-1	0	0	0	0	0	0	0	0	2
HELZ	1	0	0	0	0	0	0	0	0	0	0	0	0	-1	2
HEPACAM	0	0	0	0	1	-1	0	0	0	0	0	0	0	0	2
HERC6	0	0	0	0	0	1	-1	0	0	0	0	0	0	0	2
HHLA2	0	0	0	0	0	0	0	0	0	1	-1	0	0	0	2
HHLA3	0	0	0	0	1	-1	0	0	0	0	0	0	0	0	2
HIP1	0	0	0	0	1	-1	0	0	0	0	0	0	0	0	2
HIVEP2	1	0	0	0	0	0	0	0	0	0	0	0	0	-1	2
HMGB3P1	0	0	0	0	0	0	0	0	0	0	1	-1	0	0	2
HMGN4	0	0	0	1	0	0	0	0	0	0	-1	0	0	0	2
HN1	0	0	0	0	0	0	0	0	0	0	-1	-1	0	0	2
HNF1A	0	0	0	0	0	0	0	0	0	0	-1	1	0	0	2
HNF1A-AS1	0	0	0	0	1	-1	0	0	0	0	0	0	0	0	2
HNRNPK	1	0	0	0	0	0	0	0	0	0	0	0	0	-1	2
HOMER1	1	0	0	0	0	0	0	0	0	0	1	0	0	0	2
HRG	0	0	0	0	0	0	0	1	0	-1	0	0	0	0	2
HRH3	0	0	0	0	0	0	0	0	0	0	-1	1	0	0	2
HS6ST3	0	0	0	0	0	0	0	0	0	0	1	-1	0	0	2
HSBP1L1	0	0	0	0	0	0	0	0	0	0	1	-1	0	0	2
HSP90B1	0	0	0	0	1	1	0	0	0	0	0	0	0	0	2
HSPA2	0	0	0	0	0	0	0	0	0	0	0	1	1	0	2
HYDIN	0	0	0	0	1	-1	0	0	0	0	0	0	0	0	2
IER5	0	0	0	0	1	-1	0	0	0	0	0	0	0	0	2
IFRD1	0	0	0	0	1	-1	0	0	0	0	0	0	0	0	2
IFT81	0	0	0	0	0	0	0	0	0	0	1	-1	0	0	2
IFT88	0	0	0	0	-1	1	0	0	0	0	0	0	0	0	2
IGFBP7-AS1	0	0	0	0	0	-1	0	1	0	0	0	0	0	0	2
IGIP	0	0	0	0	0	0	0	0	0	0	1	-1	0	0	2
IGLL1	0	0	0	0	-1	1	0	0	0	0	0	0	0	0	2
IGSF21	-1	0	0	0	0	0	0	0	0	0	0	-1	0	0	2
IKBKAP	0	0	0	0	-1	1	0	0	0	0	0	0	0	0	2
IKZF3	0	0	0	0	0	0	0	0	0	0	-1	1	0	0	2
IL21-AS1	0	0	0	0	0	0	0	0	0	0	-1	1	0	0	2
IL27RA	0	0	0	0	-1	1	0	0	0	0	0	0	0	0	2
IMPACT	0	0	0	0	0	1	-1	0	0	0	0	0	0	0	2
INA	0	0	0	0	0	0	0	1	0	0	0	-1	0	0	2
IQCK	0	0	0	0	0	0	0	0	0	1	0	0	1	0	2
IQSEC1	0	0	0	0	-1	1	0	0	0	0	0	0	0	0	2
IREB2	0	0	0	0	0	0	0	0	0	0	-1	-1	0	0	2
ISCA2	1	0	0	0	0	0	0	0	0	0	0	0	0	-1	2
ISLR2	0	0	0	1	0	0	0	0	0	0	0	0	0	-1	2
ISPD	0	0	0	0	-1	1	0	0	0	0	0	0	0	0	2
IST1	0	0	0	0	0	-1	0	0	0	0	-1	0	0	0	2
ITGA10	1	0	0	0	0	0	0	0	0	1	0	0	0	0	2
ITGA9	0	0	0	0	0	0	0	0	0	0	1	-1	0	0	2
ITGA9-AS1	0	0	0	0	0	0	0	0	0	0	1	-1	0	0	2
IZUMO4	0	0	0	0	0	0	0	0	0	0	1	-1	0	0	2
JAM3	0	0	0	0	0	0	0	0	0	0	-1	-1	0	0	2
JHDM1D-AS1	0	0	0	0	0	0	1	0	0	0	0	0	0	-1	2
JRK	0	0	0	0	0	0	0	0	0	0	0	1	1	0	2
JTB	0	0	0	1	0	0	0	0	0	0	-1	0	0	0	2
KCNA4	0	0	0	0	0	1	-1	0	0	0	0	0	0	0	2
KCND3	0	0	0	0	0	0	0	0	0	0	-1	1	0	0	2
KCND3-IT1	0	0	0	0	0	0	0	0	0	0	-1	1	0	0	2
KCNG1	0	0	0	0	0	0	0	0	0	0	1	-1	0	0	2
KCNG2	0	0	0	0	0	0	0	0	0	0	1	1	0	0	2
KCNIP2	0	0	0	-1	0	0	0	0	0	0	0	1	0	0	2
KCNIP2-AS1	0	0	0	-1	0	0	0	0	0	0	0	1	0	0	2
KCNJ13	1	0	0	0	0	0	0	0	0	0	0	-1	0	0	2
KCNJ3	0	0	0	0	0	0	0	0	0	0	-1	1	0	0	2
KCNK16	0	0	0	1	0	0	0	-1	0	0	0	0	0	0	2
KCNMB2	0	0	0	0	-1	1	0	0	0	0	0	0	0	0	2
KCNQ2	0	0	0	0	0	0	0	0	0	0	1	1	0	0	2
KCNS1	0	0	0	0	0	0	0	0	0	0	-1	-1	0	0	2
KCTD16	0	0	0	0	0	-1	1	0	0	0	0	0	0	0	2
KCTD2	0	0	0	0	0	0	0	0	0	0	1	1	0	0	2
KCTD9	0	0	0	0	0	0	-1	0	0	0	1	0	0	0	2
KDM4C	0	0	0	0	0	0	0	0	0	0	1	-1	0	0	2
KHDRBS2	0	0	0	0	1	-1	0	0	0	0	0	0	0	0	2
KIAA0586	0	0	0	0	-1	1	0	0	0	0	0	0	0	0	2
KIAA0825	0	0	0	0	0	0	0	0	0	0	-1	1	0	0	2
KIAA1919	0	0	0	0	0	0	0	1	0	0	0	1	0	0	2
KIAA2013	0	0	0	0	-1	1	0	0	0	0	0	0	0	0	2
KIF26B	0	0	0	0	0	0	0	0	0	0	0	0	1	1	2
KIF2B	0	0	0	0	0	0	0	1	0	0	0	0	0	-1	2
KLC2	0	0	0	0	0	0	0	-1	0	0	-1	0	0	0	2
KLF10	0	0	0	0	0	0	0	0	0	0	-1	1	0	0	2
KLF16	0	0	0	0	0	0	0	0	0	0	1	-1	0	0	2
KLHDC7A	0	0	0	0	-1	1	0	0	0	0	0	0	0	0	2
KLHL20	0	0	0	0	0	0	0	0	0	0	1	-1	0	0	2
KLHL5	0	0	0	0	1	1	0	0	0	0	0	0	0	0	2
KLK10	0	0	0	0	-1	1	0	0	0	0	0	0	0	0	2
KLK11	0	0	0	0	-1	1	0	0	0	0	0	0	0	0	2
KLK13	0	0	0	0	-1	1	0	0	0	0	0	0	0	0	2
KLK14	0	0	0	0	-1	1	0	0	0	0	0	0	0	0	2
KLK6	0	0	0	0	-1	1	0	0	0	0	0	0	0	0	2
KLK7	0	0	0	0	-1	1	0	0	0	0	0	0	0	0	2
KLK9	0	0	0	0	-1	1	0	0	0	0	0	0	0	0	2
KMT2D	-1	0	0	0	0	0	0	0	0	0	1	0	0	0	2
KRT16P3	0	0	0	0	0	-1	1	0	0	0	0	0	0	0	2
KRT82	0	0	0	0	1	-1	0	0	0	0	0	0	0	0	2
LACE1	0	0	0	0	-1	1	0	0	0	0	0	0	0	0	2
LANCL1	0	0	0	0	1	1	0	0	0	0	0	0	0	0	2
LBH	0	0	0	0	1	-1	0	0	0	0	0	0	0	0	2
LCAT	0	0	0	0	0	0	0	0	0	0	1	1	0	0	2
LCE3A	0	0	0	0	1	-1	0	0	0	0	0	0	0	0	2
LFNG	0	0	0	0	-1	1	0	0	0	0	0	0	0	0	2
LGALS9B	0	0	0	0	0	0	-1	1	0	0	0	0	0	0	2
LGR4	0	0	0	-1	0	0	0	0	0	0	0	0	1	0	2
LINC00240	0	0	0	-1	0	0	0	0	0	0	0	-1	0	0	2
LINC00310	0	0	0	0	0	1	-1	0	0	0	0	0	0	0	2
LINC00343	0	0	0	0	1	-1	0	0	0	0	0	0	0	0	2
LINC00358	0	0	0	0	1	-1	0	0	0	0	0	0	0	0	2
LINC00366	0	0	0	0	1	-1	0	0	0	0	0	0	0	0	2
LINC00535	0	0	0	-1	0	0	0	0	0	0	0	0	0	1	2
LINC00599	0	0	0	0	0	0	0	0	0	0	1	1	0	0	2
LINC00601	0	0	0	0	1	-1	0	0	0	0	0	0	0	0	2
LINC00628	0	0	0	0	0	-1	1	0	0	0	0	0	0	0	2
LINC00641	0	0	0	0	0	0	0	-1	0	0	-1	0	0	0	2
LINC00691	0	0	0	0	0	0	0	0	0	0	0	1	-1	0	2
LINC00879	0	0	0	0	0	0	0	0	0	0	0	1	1	0	2
LINC00896	0	0	0	0	0	0	0	0	0	0	1	1	0	0	2
LINC00923	1	0	0	0	0	0	0	0	0	0	0	0	1	0	2
LINC00994	0	0	0	0	0	0	0	0	0	0	1	1	0	0	2
LINC01024	0	0	0	0	0	0	0	0	0	0	-1	-1	0	0	2
LINC01070	0	0	0	0	1	-1	0	0	0	0	0	0	0	0	2
LINC01098	0	0	0	0	1	-1	0	0	0	0	0	0	0	0	2
LINC01111	0	0	0	0	-1	1	0	0	0	0	0	0	0	0	2
LINC01300	0	0	0	0	-1	1	0	0	0	0	0	0	0	0	2
LINC01310	0	0	0	0	1	-1	0	0	0	0	0	0	0	0	2
LIPE	0	0	0	0	1	1	0	0	0	0	0	0	0	0	2
LMBR1L	-1	0	0	0	0	0	0	0	0	0	1	0	0	0	2
LMO4	0	0	0	-1	0	0	0	0	0	0	0	0	1	0	2
LOC100128505	-1	0	0	0	0	0	0	0	0	0	0	0	0	1	2
LOC100128554	0	0	0	0	-1	1	0	0	0	0	0	0	0	0	2
LOC100129917	1	0	0	0	0	0	0	0	0	0	0	0	0	-1	2
LOC100130357	0	0	0	0	0	1	-1	0	0	0	0	0	0	0	2
LOC100130899	0	0	0	0	0	1	0	1	0	0	0	0	0	0	2
LOC100131303	0	0	0	0	0	0	0	0	0	0	1	1	0	0	2
LOC100132529	0	0	0	0	0	0	0	0	0	0	-1	1	0	0	2
LOC100505768	0	0	0	-1	0	0	0	0	0	0	0	0	1	0	2
LOC100505942	0	0	0	0	1	-1	0	0	0	0	0	0	0	0	2
LOC100506161	0	0	0	0	0	0	0	0	0	0	1	-1	0	0	2
LOC100506844	1	0	0	0	0	0	0	0	0	0	0	0	0	-1	2
LOC100507073	0	0	0	0	1	-1	0	0	0	0	0	0	0	0	2
LOC100507387	0	0	0	0	0	0	0	-1	0	1	0	0	0	0	2
LOC100507634	0	0	0	0	-1	-1	0	0	0	0	0	0	0	0	2
LOC100996385	0	0	0	0	0	0	0	-1	0	-1	0	0	0	0	2
LOC100996654	0	0	0	0	1	-1	0	0	0	0	0	0	0	0	2
LOC101926933	0	0	0	0	0	0	0	0	0	0	0	1	-1	0	2
LOC101927040	0	0	0	0	0	1	-1	0	0	0	0	0	0	0	2
LOC101927053	0	0	0	1	0	0	0	0	0	0	0	1	0	0	2
LOC101927136	0	0	0	0	-1	1	0	0	0	0	0	0	0	0	2
LOC101927267	0	0	0	0	0	0	0	0	0	1	0	0	1	0	2
LOC101927273	0	0	0	0	0	0	0	0	0	0	0	-1	0	-1	2
LOC101927280	0	0	0	0	0	0	0	0	0	0	-1	1	0	0	2
LOC101927334	0	0	0	0	-1	1	0	0	0	0	0	0	0	0	2
LOC101927421	0	0	1	0	0	0	0	-1	0	0	0	0	0	0	2
LOC101927587	0	0	0	0	0	0	0	0	0	0	0	1	1	0	2
LOC101927631	0	0	0	0	0	0	0	0	0	0	1	-1	0	0	2
LOC101927700	-1	0	0	0	1	0	0	0	0	0	0	0	0	0	2
LOC101927722	0	0	0	0	1	-1	0	0	0	0	0	0	0	0	2
LOC101927797	0	0	0	0	-1	1	0	0	0	0	0	0	0	0	2
LOC101927839	0	0	0	0	0	0	0	-1	0	0	0	-1	0	0	2
LOC101927907	0	0	0	0	0	1	0	1	0	0	0	0	0	0	2
LOC101927931	0	0	0	0	1	-1	0	0	0	0	0	0	0	0	2
LOC101927948	0	-1	0	0	0	-1	0	0	0	0	0	0	0	0	2
LOC101928137	1	0	0	0	0	0	0	0	0	0	0	0	-1	0	2
LOC101928398	0	0	0	0	0	0	0	1	0	0	-1	0	0	0	2
LOC101928663	0	0	0	0	0	0	0	0	0	0	0	-1	1	0	2
LOC101928767	1	0	0	0	0	0	0	0	0	0	0	0	0	-1	2
LOC101928782	0	0	0	0	0	0	0	0	0	0	-1	-1	0	0	2
LOC101928844	0	0	0	0	-1	1	0	0	0	0	0	0	0	0	2
LOC101928988	0	0	0	0	-1	1	0	0	0	0	0	0	0	0	2
LOC101929172	1	0	0	0	0	0	0	0	0	0	0	0	0	-1	2
LOC101929221	0	0	0	0	0	0	0	0	0	1	-1	0	0	0	2
LOC101929374	0	0	0	0	-1	1	0	0	0	0	0	0	0	0	2
LOC101929526	0	0	0	0	-1	-1	0	0	0	0	0	0	0	0	2
LOC101929625	1	0	0	0	0	0	0	0	0	0	0	0	0	1	2
LOC101929631	0	0	0	0	0	1	1	0	0	0	0	0	0	0	2
LOC101929653	0	0	0	0	0	0	0	0	0	0	1	1	0	0	2
LOC101929663	0	0	0	0	1	-1	0	0	0	0	0	0	0	0	2
LOC101929701	0	0	0	0	0	0	0	0	0	0	1	-1	0	0	2
LOC102467225	0	0	0	0	0	-1	1	0	0	0	0	0	0	0	2
LOC102546298	0	0	0	0	-1	1	0	0	0	0	0	0	0	0	2
LOC102723344	0	0	0	0	0	0	0	0	0	0	-1	1	0	0	2
LOC102723483	0	0	0	0	0	0	0	0	0	0	-1	1	0	0	2
LOC102724663	0	0	0	0	0	-1	1	0	0	0	0	0	0	0	2
LOC102724820	0	0	0	0	1	1	0	0	0	0	0	0	0	0	2
LOC102724849	0	1	0	-1	0	0	0	0	0	0	0	0	0	0	2
LOC113230	0	0	0	0	-1	1	0	0	0	0	0	0	0	0	2
LOC283070	0	0	0	0	-1	1	0	0	0	0	0	0	0	0	2
LOC283177	0	0	0	0	0	0	0	0	0	0	-1	-1	0	0	2
LOC283731	0	0	0	1	0	0	0	0	0	0	0	0	0	-1	2
LOC284009	0	0	0	0	0	0	0	-1	0	0	0	0	0	1	2
LOC284080	0	0	0	0	1	-1	0	0	0	0	0	0	0	0	2
LOC284798	0	0	0	0	-1	1	0	0	0	0	0	0	0	0	2
LOC284865	0	0	0	0	0	0	0	0	0	0	1	1	0	0	2
LOC285000	0	0	0	0	-1	1	0	0	0	0	0	0	0	0	2
LOC285593	0	0	0	0	-1	1	0	0	0	0	0	0	0	0	2
LOC286189	0	0	0	0	0	0	0	0	0	0	-1	1	0	0	2
LOC388849	0	0	0	0	0	0	0	0	0	0	1	1	0	0	2
LOC643201	0	0	0	0	0	0	0	-1	0	1	0	0	0	0	2
LOC644189	0	0	0	0	1	-1	0	0	0	0	0	0	0	0	2
LOC646626	0	0	0	0	0	-1	1	0	0	0	0	0	0	0	2
LOC653160	0	0	0	0	1	-1	0	0	0	0	0	0	0	0	2
LOC729218	0	0	0	0	1	-1	0	0	0	0	0	0	0	0	2
LOC729950	0	0	0	0	0	1	-1	0	0	0	0	0	0	0	2
LOC80154_2	0	0	0	0	0	0	0	0	0	0	0	1	-1	0	2
LOC90834	0	0	0	0	-1	1	0	0	0	0	0	0	0	0	2
LPHN3	0	0	0	0	0	0	0	0	0	0	1	-1	0	0	2
LPIN3	0	0	0	0	-1	1	0	0	0	0	0	0	0	0	2
LRFN2	-1	0	0	0	0	0	0	0	0	1	0	0	0	0	2
LRFN4	0	0	0	0	0	0	0	0	0	0	-1	-1	0	0	2
LRP1	0	0	0	0	0	0	0	0	0	0	0	1	0	-1	2
LRRC16A	0	0	0	0	0	0	0	0	0	0	0	1	1	0	2
LRRC3C	0	0	0	0	0	0	0	1	0	0	-1	0	0	0	2
LRRC45	0	0	0	1	0	0	0	1	0	0	0	0	0	0	2
LRRC47	0	0	0	0	1	-1	0	0	0	0	0	0	0	0	2
LRRC4C	0	0	0	0	1	1	0	0	0	0	0	0	0	0	2
LRRC57	0	0	0	0	0	0	0	0	0	0	1	1	0	0	2
LRRC59	0	0	0	0	0	0	0	0	0	0	0	0	1	1	2
LRRC61	0	0	0	0	1	-1	0	0	0	0	0	0	0	0	2
LSS	0	0	0	-1	0	0	0	0	0	0	1	0	0	0	2
LTBP2	1	0	0	0	0	0	0	0	0	0	0	0	0	-1	2
LUC7L3	0	0	0	0	-1	1	0	0	0	0	0	0	0	0	2
LURAP1L	0	0	0	0	1	-1	0	0	0	0	0	0	0	0	2
LUZP2	0	0	0	0	0	0	0	0	0	0	1	-1	0	0	2
LYL1	0	0	0	0	-1	1	0	0	0	0	0	0	0	0	2
MACC1-AS1	0	0	0	0	0	-1	1	0	0	0	0	0	0	0	2
MACROD2-AS1	0	0	0	0	0	0	0	0	0	0	0	0	1	1	2
MACROD2-IT1	0	0	0	0	0	0	0	0	0	0	1	0	0	-1	2
MAGI2-AS3	0	0	0	0	-1	1	0	0	0	0	0	0	0	0	2
MAN2A2	0	0	0	0	0	0	0	0	0	0	0	-1	1	0	2
MAP3K14	0	0	0	0	0	0	0	0	0	0	0	0	1	1	2
MAP4	1	0	0	0	0	0	0	0	0	0	0	0	0	-1	2
MAP7D1	0	0	0	-1	0	0	0	0	0	0	0	-1	0	0	2
MAPK1	0	0	0	0	0	0	0	0	0	0	-1	-1	0	0	2
MARK2	0	0	0	0	0	0	0	0	0	0	1	1	0	0	2
MARS2	0	0	0	0	0	0	0	0	0	0	1	1	0	0	2
MAST2	0	0	0	0	1	-1	0	0	0	0	0	0	0	0	2
MBLAC2	0	0	0	0	0	0	0	0	0	0	-1	1	0	0	2
MBNL2	0	0	0	0	0	0	0	-1	0	1	0	0	0	0	2
MBTD1	0	0	0	0	0	0	0	1	0	0	-1	0	0	0	2
MCAT	0	0	0	0	0	0	0	0	0	0	-1	1	0	0	2
MCHR1	0	0	0	0	0	0	0	0	0	0	-1	-1	0	0	2
MDFI	0	0	0	0	1	-1	0	0	0	0	0	0	0	0	2
MDH1	-1	0	0	0	0	0	0	0	0	0	0	0	0	-1	2
ME3	0	0	0	0	-1	1	0	0	0	0	0	0	0	0	2
MED1	0	0	0	0	0	-1	-1	0	0	0	0	0	0	0	2
MED8	-1	0	0	0	0	0	0	0	0	0	0	-1	0	0	2
MEF2A	0	0	0	0	0	0	0	0	0	0	-1	1	0	0	2
MEGF11	0	0	0	1	0	0	0	0	0	0	0	0	-1	0	2
MEGF8	0	0	0	0	1	1	0	0	0	0	0	0	0	0	2
MEI4	0	0	0	0	-1	1	0	0	0	0	0	0	0	0	2
MEIS1	0	0	0	0	1	-1	0	0	0	0	0	0	0	0	2
MEIS1-AS3	0	0	0	0	1	-1	0	0	0	0	0	0	0	0	2
METAP1D	0	0	0	0	0	0	0	0	0	0	0	-1	1	0	2
METTL16	0	0	0	0	0	0	0	-1	0	0	0	0	0	1	2
METTL3	0	0	0	0	1	-1	0	0	0	0	0	0	0	0	2
MFHAS1	0	0	0	0	0	0	0	0	0	0	0	-1	0	1	2
MFSD9	0	0	0	0	1	-1	0	0	0	0	0	0	0	0	2
MGAM	0	0	0	0	-1	1	0	0	0	0	0	0	0	0	2
MGC16025	0	0	0	0	0	0	0	1	0	0	0	0	0	-1	2
MGEA5	0	0	0	-1	0	0	0	0	0	0	0	1	0	0	2
MIA	0	0	0	0	-1	1	0	0	0	0	0	0	0	0	2
MIA-RAB4B	0	0	0	0	-1	1	0	0	0	0	0	0	0	0	2
MIPEP	0	0	0	0	1	-1	0	0	0	0	0	0	0	0	2
MIR1226	1	0	0	0	0	0	0	0	0	0	0	0	0	-1	2
MIR124-1	0	0	0	0	0	0	0	0	0	0	1	1	0	0	2
MIR124-2	0	0	0	1	0	0	0	-1	0	0	0	0	0	0	2
MIR1248	0	0	0	0	0	0	0	-1	0	-1	0	0	0	0	2
MIR1260B	0	0	0	0	-1	1	0	0	0	0	0	0	0	0	2
MIR1286	0	0	0	0	0	0	0	0	0	0	1	1	0	0	2
MIR1287	0	0	0	0	-1	1	0	0	0	0	0	0	0	0	2
MIR1322	0	0	0	0	0	0	0	0	0	0	0	-1	0	-1	2
MIR150	0	0	0	0	0	0	0	0	0	0	0	-1	1	0	2
MIR153-1	0	0	0	0	1	-1	0	0	0	0	0	0	0	0	2
MIR15B	1	0	0	0	0	-1	0	0	0	0	0	0	0	0	2
MIR17HG	0	0	0	0	-1	1	0	0	0	0	0	0	0	0	2
MIR181A1HG	0	0	0	0	0	0	0	0	0	0	1	-1	0	0	2
MIR1913	0	0	0	0	0	0	0	0	0	0	1	1	0	0	2
MIR199B	1	0	0	1	0	0	0	0	0	0	0	0	0	0	2
MIR218-2	0	0	0	0	-1	-1	0	0	0	0	0	0	0	0	2
MIR26A2	1	0	0	0	0	0	0	0	0	0	0	0	0	-1	2
MIR301B	0	0	0	0	0	0	0	0	0	0	1	-1	0	0	2
MIR3134	0	0	0	0	0	0	0	0	0	0	-1	1	0	0	2
MIR3180-4	0	0	0	0	0	0	0	-1	0	0	0	-1	0	0	2
MIR320C2	0	0	0	0	0	1	-1	0	0	0	0	0	0	0	2
MIR324	0	0	0	0	0	0	0	0	0	0	0	-1	1	0	2
MIR3606	0	0	0	0	1	-1	0	0	0	0	0	0	0	0	2
MIR3652	0	0	0	0	1	1	0	0	0	0	0	0	0	0	2
MIR3687	0	0	0	0	1	-1	0	0	0	0	0	0	0	0	2
MIR3692	0	0	0	0	1	-1	0	0	0	0	0	0	0	0	2
MIR378D2	0	0	0	1	0	0	0	0	0	0	0	0	0	1	2
MIR4269	0	0	0	0	0	0	0	0	0	0	1	0	0	-1	2
MIR4274	0	0	0	0	1	-1	0	0	0	0	0	0	0	0	2
MIR4296	0	0	0	0	0	0	0	0	0	0	0	0	-1	1	2
MIR4312	0	0	0	0	-1	1	0	0	0	0	0	0	0	0	2
MIR4422	0	0	0	0	-1	-1	0	0	0	0	0	0	0	0	2
MIR4435-1_2	0	0	0	0	1	-1	0	0	0	0	0	0	0	0	2
MIR4437	0	0	0	0	0	-1	0	-1	0	0	0	0	0	0	2
MIR4478	0	0	0	0	1	-1	0	0	0	0	0	0	0	0	2
MIR4535	-1	0	0	0	0	0	0	0	0	0	0	0	1	0	2
MIR4648	0	0	0	0	-1	1	0	0	0	0	0	0	0	0	2
MIR4651	0	0	0	0	0	1	-1	0	0	0	0	0	0	0	2
MIR4660	0	0	0	0	0	0	0	0	0	0	0	-1	0	1	2
MIR4700	0	0	0	0	0	0	0	0	0	0	-1	1	0	0	2
MIR4707	0	0	0	0	0	0	0	0	0	0	0	1	-1	0	2
MIR4730	0	0	0	0	0	0	0	0	0	0	1	-1	0	0	2
MIR4748	0	0	0	0	0	0	0	0	0	0	-1	1	0	0	2
MIR4778	0	0	0	0	1	-1	0	0	0	0	0	0	0	0	2
MIR5003	0	0	0	0	1	-1	0	0	0	0	0	0	0	0	2
MIR5191	0	0	0	0	-1	1	0	0	0	0	0	0	0	0	2
MIR548AJ2	0	0	0	0	0	0	0	0	0	0	1	-1	0	0	2
MIR5582	0	0	0	0	0	1	0	0	0	0	0	1	0	0	2
MIR593	0	0	0	0	0	0	0	0	0	0	1	-1	0	0	2
MIR598	-1	0	0	0	0	0	0	0	0	0	0	0	0	1	2
MIR6073	0	0	0	-1	0	0	0	0	0	0	-1	0	0	0	2
MIR638	0	0	0	0	0	0	0	0	0	0	-1	1	0	0	2
MIR671	0	0	0	0	1	-1	0	0	0	0	0	0	0	0	2
MIR6734	-1	0	0	0	0	0	0	0	0	0	0	-1	0	0	2
MIR6736	1	0	0	0	0	0	0	0	0	1	0	0	0	0	2
MIR6737	0	0	0	1	0	0	0	0	0	0	-1	0	0	0	2
MIR6744	0	0	0	0	-1	1	0	0	0	0	0	0	0	0	2
MIR6746	0	0	0	0	0	0	0	1	0	0	1	0	0	0	2
MIR6766	0	0	0	0	0	0	0	0	0	0	0	-1	1	0	2
MIR6773	0	0	0	0	0	0	0	0	0	0	1	1	0	0	2
MIR6778	0	0	0	0	-1	1	0	0	0	0	0	0	0	0	2
MIR6780B	0	0	0	0	0	0	0	0	0	0	0	-1	0	-1	2
MIR6798	0	0	0	0	-1	1	0	0	0	0	0	0	0	0	2
MIR6807	0	0	0	0	0	0	0	0	0	0	-1	-1	0	0	2
MIR6816	0	0	0	0	0	0	0	0	0	0	1	1	0	0	2
MIR6821	0	0	0	0	0	0	0	0	0	0	1	1	0	0	2
MIR6836	0	0	0	0	0	0	0	0	0	0	-1	-1	0	0	2
MIR6876	0	0	0	0	0	0	-1	0	0	0	1	0	0	0	2
MIR6884	0	0	0	0	0	0	0	1	0	0	-1	0	0	0	2
MIR7107	0	0	0	0	1	-1	0	0	0	0	0	0	0	0	2
MIR7113	0	0	0	0	1	-1	0	0	0	0	0	0	0	0	2
MIR761	0	0	0	0	1	-1	0	0	0	0	0	0	0	0	2
MIR7849	0	0	0	0	0	0	0	0	0	0	-1	0	1	0	2
MIR8068	-1	0	0	0	0	0	0	0	0	0	0	0	-1	0	2
MIR8069	0	0	0	0	-1	1	0	0	0	0	0	0	0	0	2
MIR8077	0	0	0	0	1	1	0	0	0	0	0	0	0	0	2
MIR9-3	0	0	0	0	0	0	0	0	0	0	0	-1	1	0	2
MKL1	0	0	0	0	0	0	0	0	0	0	-1	-1	0	0	2
MKLN1	0	0	0	0	0	0	0	0	0	0	-1	1	0	0	2
MLH1	0	0	0	0	0	0	0	0	0	0	-1	-1	0	0	2
MLLT11	0	0	0	0	0	0	0	0	0	0	0	-1	-1	0	2
MLXIP	0	0	0	0	0	0	0	0	0	-1	0	1	0	0	2
MMD2	0	0	0	0	-1	1	0	0	0	0	0	0	0	0	2
MMP16	0	0	0	0	0	0	0	0	0	0	0	1	-1	0	2
MMP9	0	0	0	0	0	0	0	0	0	0	0	1	1	0	2
MOB4	0	0	0	0	0	0	0	0	0	0	1	1	0	0	2
MOCS3	0	0	0	0	0	0	0	0	0	0	1	-1	0	0	2
MOGAT3	0	0	0	0	0	-1	1	0	0	0	0	0	0	0	2
MPG	0	0	0	0	-1	1	0	0	0	0	0	0	0	0	2
MPZ	0	0	0	0	-1	1	0	0	0	0	0	0	0	0	2
MR1	0	0	0	0	1	-1	0	0	0	0	0	0	0	0	2
MRC2	0	0	0	0	1	-1	0	0	0	0	0	0	0	0	2
MRM1	0	0	0	0	0	0	0	0	0	-1	0	0	1	0	2
MRPL27	0	0	0	0	0	0	0	0	0	0	0	0	1	1	2
MRPS23	0	0	0	0	-1	1	0	0	0	0	0	0	0	0	2
MRPS28	0	0	0	0	0	1	-1	0	0	0	0	0	0	0	2
MSL1	0	0	0	0	0	0	-1	0	0	0	-1	0	0	0	2
MTERFD1	0	0	0	0	0	-1	1	0	0	0	0	0	0	0	2
MTFMT	0	0	0	0	-1	1	0	0	0	0	0	0	0	0	2
MTHFD2	0	0	0	0	1	-1	0	0	0	0	0	0	0	0	2
MTL5	0	0	0	0	0	0	0	0	0	0	1	-1	0	0	2
MTMR2	0	0	0	0	0	0	1	1	0	0	0	0	0	0	2
MUC15	0	0	0	0	-1	1	0	0	0	0	0	0	0	0	2
MUC5B	0	0	0	0	-1	1	0	0	0	0	0	0	0	0	2
MYADML2	0	0	0	1	0	0	0	1	0	0	0	0	0	0	2
MYCBPAP	0	0	0	0	0	0	0	0	0	0	1	0	-1	0	2
MYL1	0	0	0	0	-1	1	0	0	0	0	0	0	0	0	2
MYO3B	0	0	0	0	0	0	0	0	0	0	0	0	1	-1	2
MYO5A	0	0	0	0	0	0	0	0	0	0	0	-1	-1	0	2
MYT1L-AS1	0	0	0	1	0	0	0	0	0	0	0	1	0	0	2
N4BP3	0	0	0	0	0	-1	1	0	0	0	0	0	0	0	2
NAA40	0	0	0	0	0	0	0	0	0	0	1	1	0	0	2
NALCN-AS1	0	0	0	0	-1	1	0	0	0	0	0	0	0	0	2
NAT16	0	0	0	0	0	-1	1	0	0	0	0	0	0	0	2
NBPF10	1	0	0	0	0	0	0	0	0	1	0	0	0	0	2
NBPF20	1	0	0	0	0	0	0	0	0	1	0	0	0	0	2
NCOA3	0	0	0	0	1	-1	0	0	0	0	0	0	0	0	2
NCOA6	0	0	0	0	0	0	0	0	0	0	1	-1	0	0	2
NCS1	0	0	0	0	0	-1	1	0	0	0	0	0	0	0	2
NDUFA8	0	0	0	0	1	-1	0	0	0	0	0	0	0	0	2
NECAB2	0	0	0	0	1	-1	0	0	0	0	0	0	0	0	2
NECAP2	0	0	0	0	-1	1	0	0	0	0	0	0	0	0	2
NEDD4	0	0	0	0	0	0	0	0	0	0	-1	1	0	0	2
NEK1	0	0	0	0	0	0	0	0	0	0	0	1	1	0	2
NEK11	0	0	0	0	1	-1	0	0	0	0	0	0	0	0	2
NFASC	0	0	0	0	0	0	0	0	0	0	-1	1	0	0	2
NFATC3	0	0	0	0	0	0	0	0	0	0	1	1	0	0	2
NINJ1	0	0	0	0	1	-1	0	0	0	0	0	0	0	0	2
NIP7	0	0	0	0	0	0	0	0	0	0	1	1	0	0	2
NIPSNAP1	0	0	0	-1	0	0	0	0	0	0	0	0	1	0	2
NME1	0	0	0	0	0	0	0	1	0	0	-1	0	0	0	2
NME1-NME2	0	0	0	0	0	0	0	1	0	0	-1	0	0	0	2
NME2	0	0	0	0	0	0	0	1	0	0	-1	0	0	0	2
NOS1	0	0	0	0	0	0	0	0	0	0	0	1	0	1	2
NOTUM	0	0	0	-1	0	0	0	1	0	0	0	0	0	0	2
NPC1L1	0	0	0	0	0	0	0	0	0	0	1	-1	0	0	2
NPPB	0	0	0	0	-1	1	0	0	0	0	0	0	0	0	2
NPRL3	0	0	0	0	-1	1	0	0	0	0	0	0	0	0	2
NRXN3	0	0	0	0	0	0	0	0	0	0	1	-1	0	0	2
NT5C	0	0	0	0	0	0	0	0	0	0	-1	-1	0	0	2
NT5DC3	0	0	0	0	1	1	0	0	0	0	0	0	0	0	2
NUB1	-1	0	0	0	0	0	0	0	0	0	0	0	0	1	2
NUDCD3	0	0	0	0	0	0	0	0	0	0	1	-1	0	0	2
NUDT1	0	0	0	0	0	0	0	0	0	0	-1	-1	0	0	2
NUDT17	1	0	0	0	0	0	0	0	0	1	0	0	0	0	2
NUDT21	0	0	0	0	-1	-1	0	0	0	0	0	0	0	0	2
NUDT7	0	0	0	0	1	-1	0	0	0	0	0	0	0	0	2
NUP35	0	0	0	0	-1	1	0	0	0	0	0	0	0	0	2
OGFOD1	0	0	0	0	-1	-1	0	0	0	0	0	0	0	0	2
OR10G2	0	0	0	0	1	-1	0	0	0	0	0	0	0	0	2
OR10G3	0	0	0	0	1	-1	0	0	0	0	0	0	0	0	2
OR13G1	0	0	0	0	1	-1	0	0	0	0	0	0	0	0	2
OR1L8	0	0	0	0	1	-1	0	0	0	0	0	0	0	0	2
OR2AG2	0	0	0	0	1	-1	0	0	0	0	0	0	0	0	2
OR7E24	0	0	0	0	1	-1	0	0	0	0	0	0	0	0	2
ORMDL3	0	0	0	0	0	0	0	1	0	0	-1	0	0	0	2
OSBPL2	0	0	0	0	0	0	0	0	0	-1	1	0	0	0	2
OSBPL3	0	0	0	0	0	0	0	0	0	0	1	1	0	0	2
OSGIN1	0	0	0	0	1	-1	0	0	0	0	0	0	0	0	2
OTOF	0	0	0	0	-1	1	0	0	0	0	0	0	0	0	2
OTX2	0	0	0	0	1	-1	0	0	0	0	0	0	0	0	2
OVCA2	0	0	0	0	0	0	0	-1	0	0	0	1	0	0	2
P2RY13	0	0	0	0	1	-1	0	0	0	0	0	0	0	0	2
PABPC1L	0	0	0	0	0	0	0	0	0	0	-1	1	0	0	2
PACRG	0	0	0	0	1	-1	0	0	0	0	0	0	0	0	2
PACSIN2	0	0	0	0	0	0	0	0	0	0	-1	-1	0	0	2
PACSIN3	0	0	0	0	-1	1	0	0	0	0	0	0	0	0	2
PAFAH1B3	0	0	0	0	1	1	0	0	0	0	0	0	0	0	2
PALM3	0	0	0	0	-1	1	0	0	0	0	0	0	0	0	2
PAN3	0	0	0	0	0	0	0	-1	0	1	0	0	0	0	2
PAN3-AS1	0	0	0	0	0	0	0	-1	0	1	0	0	0	0	2
PAPPA-AS1	1	0	0	0	0	0	0	0	0	0	0	0	0	-1	2
PAPPA2	0	0	0	-1	0	0	0	0	0	0	0	0	-1	0	2
PARD6A	0	0	0	0	0	0	0	0	0	0	1	1	0	0	2
PBK	0	0	0	0	0	-1	1	0	0	0	0	0	0	0	2
PBX1	0	0	0	0	-1	-1	0	0	0	0	0	0	0	0	2
PBXIP1	0	0	0	0	1	-1	0	0	0	0	0	0	0	0	2
PC	0	0	0	0	0	0	0	0	0	0	-1	-1	0	0	2
PCDH9	-1	0	0	0	0	0	0	0	0	0	0	0	0	1	2
PCDHA1	0	0	0	0	0	0	0	0	0	0	1	1	0	0	2
PCDHA10	0	0	0	0	0	0	0	0	0	0	1	1	0	0	2
PCDHA11	0	0	0	0	0	0	0	0	0	0	1	1	0	0	2
PCDHA12	0	0	0	0	0	0	0	0	0	0	1	1	0	0	2
PCDHA2	0	0	0	0	0	0	0	0	0	0	1	1	0	0	2
PCDHA3	0	0	0	0	0	0	0	0	0	0	1	1	0	0	2
PCDHA4	0	0	0	0	0	0	0	0	0	0	1	1	0	0	2
PCDHA5	0	0	0	0	0	0	0	0	0	0	1	1	0	0	2
PCDHA6	0	0	0	0	0	0	0	0	0	0	1	1	0	0	2
PCDHA7	0	0	0	0	0	0	0	0	0	0	1	1	0	0	2
PCDHA8	0	0	0	0	0	0	0	0	0	0	1	1	0	0	2
PCDHA9	0	0	0	0	0	0	0	0	0	0	1	1	0	0	2
PCSK1	0	0	0	0	1	-1	0	0	0	0	0	0	0	0	2
PDCD2	0	0	0	0	-1	1	0	0	0	0	0	0	0	0	2
PDE1C	1	0	0	0	0	0	0	0	0	0	-1	0	0	0	2
PDE9A	0	0	0	0	-1	1	0	0	0	0	0	0	0	0	2
PDF	0	0	0	0	0	0	0	0	0	0	1	1	0	0	2
PDIA6	-1	0	0	0	0	0	0	0	0	0	0	0	0	-1	2
PDP1	0	0	0	1	0	0	0	0	0	0	0	0	0	1	2
PDXK	0	0	0	0	-1	1	0	0	0	0	0	0	0	0	2
PDZK1	1	0	0	0	0	0	0	0	0	1	0	0	0	0	2
PEA15	0	0	0	0	-1	1	0	0	0	0	0	0	0	0	2
PELI3	0	0	0	0	0	0	0	0	0	0	-1	-1	0	0	2
PER4	0	0	0	0	1	-1	0	0	0	0	0	0	0	0	2
PFDN1	0	0	0	0	0	0	0	0	0	0	1	-1	0	0	2
PFKFB4	0	0	0	-1	0	0	0	0	0	0	0	0	1	0	2
PGM5-AS1	0	0	0	0	0	1	-1	0	0	0	0	0	0	0	2
PHACTR1	0	0	0	0	0	1	-1	0	0	0	0	0	0	0	2
PHC2	0	0	0	0	1	-1	0	0	0	0	0	0	0	0	2
PHF23	0	0	0	0	0	0	0	0	0	0	0	-1	1	0	2
PIAS3	1	0	0	0	0	0	0	0	0	1	0	0	0	0	2
PIM3	0	0	0	0	0	0	0	0	0	0	1	1	0	0	2
PIP4K2B	0	0	0	0	-1	1	0	0	0	0	0	0	0	0	2
PITX2	0	0	0	0	-1	-1	0	0	0	0	0	0	0	0	2
PKP2	0	0	0	0	-1	1	0	0	0	0	0	0	0	0	2
PKP4	0	0	0	0	0	0	0	0	0	0	0	0	1	-1	2
PLA2G15	0	0	0	0	0	0	0	0	0	0	1	1	0	0	2
PLA2G1B	0	0	0	0	0	0	0	1	0	0	1	0	0	0	2
PLCB1	0	0	0	0	0	1	-1	0	0	0	0	0	0	0	2
PLCH1	0	0	0	0	1	0	0	0	0	1	0	0	0	0	2
PLD5	0	0	0	0	0	-1	1	0	0	0	0	0	0	0	2
PLEKHA1	0	0	0	0	1	-1	0	0	0	0	0	0	0	0	2
PLEKHA7	0	0	0	0	0	0	0	0	0	0	0	-1	1	0	2
PLEKHM2	0	0	0	0	0	-1	0	-1	0	0	0	0	0	0	2
PLEKHO1	0	0	0	0	0	0	0	0	0	0	-1	-1	0	0	2
[truncated: 426 more rows]
