# Supplementary material for: A comprehensive gene-centric pleiotropic association analysis for 14 psychiatric disorders with GWAS summary statistics
Source: BMC Med. 2021 Dec 13;19:314. doi: 10.1186/s12916-021-02186-z (PMC8667366; doi:10.1186/s12916-021-02186-z)
Supplement: Supplementary file 5 — Additional file 5: Table S4. Unique genes with drug-gene interaction of directional effects on 14 psychiatric disorders. [file 12916_2021_2186_MOESM5_ESM.xlsx]

## Sheet: Sheet1
Table S4. Unique genes with drug-gene interaction of directional effects on 14 psychiatric disorders
GENE	AD.Z	AD.P	ADHD.Z	ADHD.P	AN.Z	AN.P	ASD.Z	ASD.P	BIP.Z	BIP.P	CU.Z	CU.P	MDD.Z	MDD.P	OCD.Z	OCD.P	PTSD.Z	PTSD.P	SCZ.Z	SCZ.P	TS.Z	TS.P	AUDIT-T.Z	AUDIT-T.P	AUDIT-C.Z	AUDIT-C.P	AUDIT-P.Z	AUDIT-P.P
ABCB4	1.31028	0.1901	0.310554	0.75614	1.04248	0.29719	-1.21337	0.22499	3.09093	0.0019953	0.265441	0.79067	0.44464	0.65658	-0.0367805	0.97066	1.51663	0.12936	5.01363	5.3412e-07	-0.657764	0.51069	0.438395	0.6611	0.637407	0.52386	0.271261	0.78619
ABCC10	-0.549197	0.58287	1.75572	0.079137	-1.17331	0.24067	-3.01527	0.0025675	-2.5379	0.011152	-0.643916	0.51963	-0.284953	0.77568	2.02167	0.04321	3.19958	0.0013763	-5.70514	1.1625e-08	0.607016	0.54384	-1.10288	0.27008	-1.37863	0.16801	0.484022	0.62837
ABCC3	0.133459	0.89383	-0.405731	0.68494	2.53214	0.011337	-0.795539	0.4263	4.56279	5.0478e-06	2.47984	0.013144	1.54602	0.1221	0.7267	0.46741	-0.18115	0.85625	-1.6504	0.098861	-1.06001	0.28914	-2.15288	0.031328	-1.76968	0.076781	-0.908451	0.36364
ACVR1B	0.265389	0.79071	0.223187	0.82339	1.57351	0.1156	2.03466	0.041885	-1.34125	0.17984	3.06396	0.0021843	3.26367	0.0010998	2.61014	0.0090505	1.67317	0.094294	-0.894845	0.37087	-0.788576	0.43036	-0.830334	0.40635	-0.604412	0.54557	-1.15936	0.24631
ACVR2B	-0.81838	0.41314	-0.421075	0.6737	-1.00211	0.31629	-3.38464	0.00071272	-1.28352	0.19931	-0.444059	0.657	0.927822	0.3535	-0.866876	0.38601	1.10408	0.26956	-4.32558	1.5213e-05	-0.564829	0.57219	-4.26258	2.0208e-05	-4.57017	4.8732e-06	-1.83167	0.067001
ADD1	-1.611	0.10718	-4.49609	6.9216e-06	1.995	0.046043	-2.83776	0.0045431	-0.480883	0.6306	2.09968	0.035757			2.10589	0.035214	-0.773291	0.43935	-1.06373	0.28745	0.313343	0.75402	-0.846776	0.39712	-0.697724	0.48535	-1.16022	0.24596
ADH1A	-1.75289	0.079621	0.803233	0.42184	0.74737	0.45484	-2.24954	0.024478	0.591538	0.55416	-2.86746	0.0041378	-0.320618	0.7485	0.552129	0.58086	-0.354466	0.72299	-0.995013	0.31973	-0.593674	0.55273	5.5038	3.7169e-08	4.74256	2.1103e-06	4.48297	7.361e-06
ADH1B	-2.05852	0.03954	0.891707	0.37255	0.697868	0.48526	-2.0416	0.041191	0.412927	0.67966	-2.88441	0.0039215	-0.470707	0.63785	0.828372	0.40746	-0.314278	0.75331			-0.260835	0.79422	5.81869	5.9312e-09	4.96586	6.8399e-07	4.36239	1.2865e-05
ADH1C	-1.91257	0.055803	1.11596	0.26444	0.68423	0.49383	-1.82968	0.067298	0.316385	0.75171	-2.66768	0.0076378	-0.486024	0.62695	0.68837	0.49122	-0.217614	0.82773	-0.974557	0.32978	-0.189884	0.8494	5.91207	3.3783e-09	5.09398	3.5063e-07	4.39338	1.116e-05
ADO	0.437374	0.66184	0.103898	0.91725			3.47327	0.00051416	-3.10514	0.0019019	-0.906673	0.36458	-3.05415	0.002257	1.09959	0.27151	0.213804	0.8307	-1.87734	0.060472	-0.052149	0.95841	3.04877	0.0022978	3.94752	7.8965e-05	1.43292	0.15188
ADRM1	-0.235527	0.8138	-1.633	0.10247			-0.679344	0.49692	3.49061	0.00048192	0.580526	0.56156			-0.262702	0.79278	-1.83361	0.066712	3.30797	0.00093976	-3.95134	7.7715e-05	0.692936	0.48835	0.440079	0.65988	0.667551	0.50442
AKT3	-0.826889	0.4083	-0.764835	0.44437	2.33587	0.019498	-0.397146	0.69126	-3.19121	0.0014168	-3.94192	8.0832e-05			1.88201	0.059834	-2.85474	0.0043072	-7.62256	2.4815e-14	-0.345325	0.72985	1.5338	0.12508	1.80071	0.071749	0.993185	0.32062
ALOX5AP	-0.239278	0.81089	1.26219	0.20688	0.706656	0.47978	1.65337	0.098255	-2.58552	0.0097233	-0.208934	0.8345	0.336465	0.73652	-0.154761	0.87701	1.77752	0.075482	-1.17701	0.23919	0.0139624	0.98886	-1.67257	0.094411	1.49051	0.13609	-0.911884	0.36183
ANKK1	1.20662	0.22758	0.754865	0.45033	-0.507164	0.61204	-0.240968	0.80958	1.57006	0.1164	0.502679	0.61519	3.10331	0.0019137	1.19802	0.23091	1.22658	0.21998	5.72817	1.0152e-08	0.660832	0.50872	3.54871	0.00038712	2.59012	0.0095942	3.58977	0.00033097
ANKS1B			0.871685	0.38338	2.66713	0.0076503	-0.304811	0.76051	-4.20281	2.6362e-05	-0.654065	0.51307	-2.08098	0.037436	0.269065	0.78788	-0.40191	0.68775	-5.2804	1.289e-07	0.800847	0.42322	0.266181	0.7901			0.747056	0.45503
APH1A	0.455819	0.64852	2.50625	0.012202	2.1387	0.03246	1.72379	0.084745	4.37921	1.1911e-05	1.68181	0.092605	0.213342	0.83106	-2.13643	0.032644	-1.51276	0.13034	-5.67782	1.3642e-08	1.26567	0.20563	-2.64118	0.0082619	-2.79132	0.0052494	0.842622	0.39944
APOE	0.409681	0.68204	-0.553399	0.57999	0.811254	0.41722	-0.41894	0.67526	1.92587	0.054121	-0.388049	0.69798			0.907297	0.36425	1.20093	0.22978	1.85775	0.063204	0.903049	0.3665	-4.03963	5.3535e-05	-3.69636	0.00021871	-2.17604	0.029552
ARID5B	-0.391578	0.69537	-3.29719	0.00097659	-0.138886	0.88954	-1.2739	0.2027	0.719196	0.47202	-1.6083	0.10777	-1.75868	0.078632	-1.67216	0.094492	0.318204	0.75033	-4.72838	2.2632e-06	0.495737	0.62008	3.93499	8.3201e-05	3.84674	0.0001197	-2.96704	0.0030068
ASIC2	0.373146	0.70904	-1.16908	0.24237	0.673263	0.50078	0.805519	0.42052	3.60604	0.00031091	0.161017	0.87208			0.0641133	0.94888	-0.687338	0.49187	-2.87408	0.0040521	-0.226941	0.82047	1.01979	0.30783	0.776693	0.43734	0.254862	0.79883
ATP2A1	1.01966	0.30789	0.620316	0.53505	-1.4039	0.16035	1.00672	0.31407	1.93499	0.052991	-5.88421	3.9995e-09	-0.39434	0.69333	0.439706	0.66015	0.293775	0.76893	1.3056	0.19169	0.117366	0.90657	-4.21408	2.508e-05	-4.37901	1.1922e-05	-1.20511	0.22816
ATP2A2	-1.92567	0.054146			-0.594063	0.55247	1.16797	0.24282	2.72635	0.0064039	-0.464081	0.64259	-1.49851	0.134	-0.602953	0.54654	0.211586	0.83243	-4.64498	3.4011e-06	-1.15723	0.24718	-0.719846	0.47162	-0.69611	0.48636	0.308016	0.75807
ATXN1L	1.03877	0.29891			1.47382	0.14053	-2.31354	0.020693	-4.07827	4.5372e-05	-0.943882	0.34523			0.58516	0.55844	0.788661	0.43031	1.38861	0.16495	0.0786513	0.93731	-3.39315	0.00069095	3.12529	0.0017763	-2.20693	0.027319
B4GALT2	-1.02357	0.30604	5.31928	1.0418e-07	-0.714109	0.47516	0.396658	0.69162	0.94851	0.34287	0.892453	0.37215	1.6533	0.09827	-2.42076	0.015488	0.484262	0.6282	3.45747	0.00054528	-0.522848	0.60108	-1.97624	0.048128	-1.59707	0.11025	-1.69567	0.089948
BACE1	0.269454	0.78758	-3.39947	0.00067516	3.08104	0.0020628	0.784477	0.43276	-1.06641	0.28624	0.18417	0.85388	1.98356	0.047305	0.812927	0.41626	1.11558	0.2646	0.264415	0.79146	0.164662	0.86921	0.673577	0.50058	-0.997318	0.31861	0.106482	0.9152
BAK1	-0.762369	0.44584	3.45152	0.00055744	-3.11618	0.0018321	2.05588	0.039794	2.61861	0.008829	0.84493	0.39815	3.40617	0.00065881	-2.45606	0.014047	-0.354773	0.72276	6.07189	1.2641e-09	1.30225	0.19283	2.16967	0.030032	1.56775	0.11694	3.25358	0.0011396
BHMT	-0.816682	0.41411	-0.0969451	0.92277	-0.589628	0.55544	1.28529	0.19869	0.745466	0.45599	0.643238	0.52007	2.62608	0.0086375	0.867168	0.38585	0.561803	0.57425	-2.18925	0.028579	-1.13685	0.2556	-2.75073	0.0059463	-2.10547	0.03525	3.30731	0.00094197
BLK	-1.34762	0.17778	0.396481	0.69175	-0.0680825	0.94572	-3.45089	0.00055875	-0.76418	0.44476	0.548891	0.58308	-0.910119	0.36276	0.215548	0.82934	0.12719	0.89879	3.39719	0.00068081	1.19995	0.23016	-1.39751	0.16226	1.39313	0.16358	-0.659757	0.50941
BLM	-1.09746	0.27244	1.80908	0.070439	3.09715	0.0019539	-0.570985	0.56801	-2.33336	0.019629	-0.858892	0.3904	2.75061	0.0059485			1.44742	0.14778	-4.7689	1.8523e-06	-0.774475	0.43865	-0.998143	0.31821	-0.753066	0.45141	-0.928477	0.35316
CA12	0.574573	0.56558	-0.467182	0.64037	-0.219231	0.82647	1.41657	0.15661	-3.25659	0.0011276	-0.831538	0.40567	-1.13389	0.25684	0.835138	0.40364	-1.09948	0.27156	4.15646	3.2321e-05	1.56852	0.11676	-0.208998	0.83445	-0.22302	0.82352	-0.255548	0.7983
CA14	0.487012	0.62625	2.52339	0.011623	2.04292	0.04106	1.76052	0.078319	-4.65384	3.2581e-06	1.60243	0.10906	0.21474	0.82997	-2.22721	0.025933	-1.44845	0.14749	-5.86435	4.509e-09	1.21499	0.22437	-2.57466	0.010034	-2.74435	0.006063	0.799001	0.42429
CACNA1C	0.93062	0.35205	1.07207	0.28369	2.68547	0.0072427	-2.00862	0.044577	5.53561	3.1014e-08					0.445609	0.65588	1.83182	0.066978	Inf	1.3237e-20	-1.64848	0.099255	0.434824	0.66369	0.181315	0.85612	1.73162	0.083342
CACNA1D	0.314515	0.75313	-3.78055	0.00015648	1.65133	0.098671	-1.01535	0.30994	-3.78883	0.00015136	1.60493	0.10851	-1.15781	0.24694	-1.18247	0.23702	0.0986704	0.9214	-2.71659	0.0065959	0.450125	0.65262	1.27763	0.20138	0.884141	0.37662	1.91967	0.0549
CACNA1E	0.91754	0.35886	1.67528	0.093879	0.550714	0.58183	0.881144	0.37824	-2.3602	0.018265	-1.87637	0.060604			-1.64849	0.099253	1.55536	0.11986	-3.51831	0.0004343	1.76931	0.076842	3.38033	0.00072399	2.28457	0.022338	3.81187	0.00013792
CACNA1G	-0.471295	0.63743	-0.220708	0.82532	-3.63783	0.00027494	-1.11498	0.26486	4.79846	1.5989e-06	-2.903	0.0036961	-2.01552	0.04385	0.645644	0.51851	0.0386618	0.96916	-2.02074	0.043307	-0.893779	0.37144	-1.64422	0.10013	-1.44045	0.14974
CACNA1I	-0.545965	0.58509	0.497921	0.61854	-1.00101	0.31682	-0.941615	0.34639	-3.70071	0.000215	1.369	0.171			3.04102	0.0023578	1.86796	0.061767	3.9592	7.5201e-05	-1.16024	0.24595	3.25669	0.0011272	3.12298	0.0017903	1.12857	0.25908
CACNA1S	-1.4389	0.15018	1.9516	0.050986	-1.57924	0.11428	0.528258	0.59732	-0.764751	0.44442	-0.291459	0.7707	-0.989231	0.32255	1.48223	0.13828	-1.04665	0.29526	-4.47833	7.5228e-06	0.533337	0.5938	1.46171	0.14382	-1.38855	0.16497	1.25745	0.20859
CACNA2D1	1.11916	0.26307	3.74636	0.00017942	2.24505	0.024765	2.03207	0.042147	1.19012	0.234	2.37887	0.017366	3.294	0.00098774	0.282239	0.77776			-0.620513	0.53492	1.8463	0.064849	2.4685	0.013568	1.66249	0.096414	-3.86279	0.0001121
CACNB2	-0.301163	0.76329	2.5421	0.011019	0.445761	0.65577	-2.68633	0.0072242	-4.04709	5.1859e-05	2.46577	0.013672			0.966788	0.33365	-0.400538	0.68876	-7.14258	9.1594e-13	0.806491	0.41996	0.756749	0.4492	0.641143	0.52143	-1.1905	0.23385
CACNG2	1.37368	0.16954	-0.437112	0.66203	-0.79652	0.42573	-2.75027	0.0059547	1.99567	0.04597	-0.670499	0.50254	1.90073	0.057337			0.963912	0.33509	2.22037	0.026394	-0.361548	0.71769	-2.44648	0.014426	-1.61574	0.10615	-5.38442	7.2677e-08
CADM2	0.436767	0.66228	3.63662	0.00027624	1.24811	0.21199	-1.64916	0.099115	3.60538	0.0003117	Inf	1.1992e-19	-0.535275	0.59246	-3.85012	0.00011806	0.565844	0.5715	-1.84829	0.064561	-3.47613	0.00050871	6.32781	2.4867e-10	5.54512	2.9375e-08	5.09391	3.5076e-07
CAMK2B	-0.353958	0.72337	2.30741	0.021032	1.84849	0.064532			3.09594	0.0019619	2.93728	0.0033111	0.0382103	0.96952	0.830529	0.40624	1.19348	0.23268	-2.97605	0.0029199	-1.94556	0.051708	0.110428	0.91207	0.316464	0.75165	1.59033	0.11176
CATSPER1	1.0386	0.29899	-0.876626	0.38069	-0.869068	0.38481	-2.17725	0.029462	-4.74401	2.0953e-06	-2.06777	0.038662			-0.296052	0.76719	-1.13731	0.25541	-1.4671	0.14235	1.40679	0.15949	-2.89648	0.0037738	-2.53702	0.01118	-2.8379	0.0045411
CCND2			1.1399	0.25433	-4.07512	4.5991e-05	0.222133	0.82421			2.24995	0.024452			0.190611	0.84883			2.34856	0.018846	0.000526392	0.99958	1.02494	0.30539	-1.19037	0.2339	0.229256	0.81867
CD19	0.878283	0.37979	0.989477	0.32243	-1.27443	0.20251	0.842479	0.39952	1.83571	0.066401	-5.72789	1.0169e-08	-0.526645	0.59844	0.408768	0.68271	0.475248	0.63461	1.21709	0.22357	0.0731962	0.94165	-4.08408	4.4252e-05	-4.22311	2.4095e-05	-1.06807	0.28549
CD248	-0.232731	0.81597	0.0777713	0.93801	-1.52853	0.12638	-0.594212	0.55237	-4.95989	7.0533e-07	-2.54308	0.010988			-0.668695	0.50369	2.45816	0.013965	-1.95888	0.050127	0.960905	0.3366	0.315108	0.75268	0.382164	0.70234	-1.73585	0.08259
CD276	-2.46537	0.013687	2.38121	0.017256	1.08887	0.27621	0.351824	0.72497	-4.0734	4.6331e-05	-0.308134	0.75798	0.705209	0.48068	-0.65346	0.51346	1.93786	0.05264	-2.34295	0.019132	3.3495	0.00080958	-1.66455	0.096003	-1.21586	0.22404	-2.15331	0.031294
CD34	0.567462	0.5704	-3.67754	0.00023549	-2.15057	0.03151	-1.77583	0.075761	-1.91167	0.055918	-1.52072	0.12833	0.167521	0.86696	1.08575	0.27759	-0.261327	0.79384	-4.09385	4.2427e-05	1.02071	0.30739	2.13347	0.032886	2.35114	0.018716	0.571663	0.56755
CD3EAP	-0.543058	0.58709					-1.22194	0.22173	0.420884	0.67384	-0.40682	0.68414			-0.497311	0.61897	0.412286	0.68013	1.0803	0.28001	0.724857	0.46854	-1.13182	0.25771	1.07425	0.28271	-1.66427	0.096059
CD40	-0.693589	0.48794	2.68694	0.0072109	3.99554	6.4548e-05	1.77937	0.075179	2.78493	0.0053539	-0.711992	0.47647			-1.10465	0.26931	1.40628	0.15964	4.1433	3.4235e-05	0.82952	0.40681	-0.311198	0.75565	-0.234547	0.81456	-0.202047	0.83988
CD47	2.20109	0.02773	1.29124	0.19662	-1.71104	0.087074	-0.280557	0.77905	-6.22435	4.8357e-10	-0.904406	0.36578	-1.39409	0.16329	0.344088	0.73078	-0.308989	0.75733	-3.63192	0.00028132	3.42815	0.00060771	-0.668554	0.50378	-0.262132	0.79322	-1.04475	0.29614
CD58	-1.6145	0.10642	0.313435	0.75395	1.99139	0.046438	1.48569	0.13736	0.113682	0.90949	0.243123	0.80791	0.971921	0.33109	0.493457	0.62169	0.961163	0.33647	0.492721	0.62221	-0.249531	0.80295	-1.49982	0.13366	1.44974	0.14713	-0.264818	0.79115
CD6	0.382851	0.70183	0.283374	0.77689	-1.01398	0.31059	0.818801	0.4129	-0.140202	0.8885	-1.7789	0.075256			1.45391	0.14597	0.69327	0.48814	0.443091	0.6577	1.83698	0.066213	2.27314	0.023018	2.1431	0.032105	-2.19108	0.028446
CDK10	-0.24413	0.80713	1.43918	0.1501	0.944097	0.34512	0.139114	0.88936	-4.15246	3.2892e-05	-3.46327	0.00053365	1.67841	0.093268	1.8121	0.069971	0.276414	0.78223	-4.20067	2.6613e-05	3.49569	0.00047284	0.698987	0.48456	1.37249	0.16991	-0.655789	0.51196
CDK12	-1.06742	0.28578	1.37504	0.16912	1.0072	0.31384	0.262132	0.79322	1.39535	0.16291	-2.33916	0.019327			-0.954383	0.33989	-1.45251	0.14636	3.63189	0.00028135	0.416957	0.67671	-3.83128	0.00012748	-3.34778	0.00081463	-3.64693	0.00026539
CELA1	1.17965	0.23814	-1.10415	0.26953	2.05994	0.039404	-1.43921	0.15009	2.07165	0.038298	-1.82085	0.06863	-1.16769	0.24293	0.0643519	0.94869	-1.44524	0.14839	1.82785	0.067572	-0.523854	0.60038	2.06892	0.038554	-1.56886	0.11668	3.12609	0.0017715
CHRM4	0.215125	0.82967	3.56966	0.00035745	1.68323	0.092331			0.924089	0.35544	-1.05285	0.29241	0.107843	0.91412	-0.0989978	0.92114	0.932651	0.351	6.67414	2.4868e-11	0.39556	0.69243	3.02432	0.0024919	2.71957	0.0065367	2.20818	0.027232
CHRNB4	0.145799	0.88408	-0.41099	0.68108	-1.01598	0.30964	-1.926	0.054104	-1.84421	0.065152	0.784392	0.43281	0.362311	0.71712	0.390509	0.69616	0.93655	0.34899	-5.78846	7.1033e-09	2.1594	0.030819	1.41068	0.15834	-1.53693	0.12431	0.105234	0.91619
CIC	-1.96194	0.049769	1.64892	0.099165	-0.729248	0.46585	1.40343	0.16049	-0.59791	0.5499	1.6896	0.091104			0.291956	0.77032	-0.521598	0.60195	2.55815	0.010523	1.26041	0.20752	4.31268	1.6129e-05	4.29124	1.7768e-05	1.47732	0.13959
CLOCK	1.07949	0.28037	0.629319	0.52914	0.46097	0.64482	1.78458	0.07433	0.2935	0.76914	-0.653025	0.51374			1.94736	0.051492	1.49647	0.13453	1.48929	0.13641			-3.48866	0.00048544	-3.29209	0.00099446	2.61816	0.0088405
COL6A2	0.407937	0.68332	1.38148	0.16713	-0.68173	0.49541	-0.504486	0.61392	3.86351	0.00011177	1.63978	0.10105	-2.39918	0.016432	-0.118237	0.90588	-0.43302	0.665	-3.41802	0.00063079	0.817242	0.41379			-0.954798	0.33968	1.55427	0.12012
CPS1	-0.302147	0.76254	0.620468	0.53495	-0.36665	0.71388	0.227609	0.81995	2.32535	0.020053	1.6612	0.096673	0.323218	0.74653	0.752467	0.45177	0.193663	0.84644	1.47312	0.14072	-0.733834	0.46305	6.3858	1.705e-10	6.61372	3.7478e-11	1.47971	0.13895
CREB1	0.249622	0.80288	1.07305	0.28325	1.80834	0.070554	1.72643	0.08427	3.11429	0.0018439	-1.37301	0.16975	2.95853	0.0030911	1.44119	0.14953	0.37527	0.70746	5.32994	9.8246e-08	0.602427	0.54689	0.561701	0.57432	-0.644456	0.51928	2.19593	0.028097
CRHR1	0.448586	0.65373	2.67478	0.0074778	0.824932	0.40941	4.54852	5.4024e-06	0.557362	0.57728	-2.94607	0.0032184	0.757551	0.44872	0.516422	0.60556	2.49434	0.012619	-3.5921	0.00032802	2.59403	0.0094857	-5.44933	5.056e-08	-5.38412	7.2798e-08	-2.90176	0.0037107
CRP	-0.0921234	0.9266	-1.46956	0.14168	0.919183	0.358	2.39556	0.016595	-0.898292	0.36903	-0.18797	0.8509	0.0754081	0.93989	1.51969	0.12859	0.260549	0.79444	-0.863487	0.38787	-0.385766	0.69967	2.49068	0.01275	-2.86772	0.0041344	0.464164	0.64253
CRTC2	0.616204	0.53776	2.55958	0.01048	0.472304	0.63671	0.872639	0.38286	-2.46532	0.013689	-0.9922	0.3211	4.19187	2.7666e-05	-1.63295	0.10248	1.15803	0.24685	2.83207	0.0046247	0.491532	0.62305	-2.05296	0.040076	-1.98699	0.046923	-0.397661	0.69088
CSF1	0.625474	0.53166	-0.825038	0.40935	-0.5728	0.56678	0.955866	0.33914	2.55779	0.010534	0.0753704	0.93992	-1.27576	0.20204	-0.123022	0.90209	1.35152	0.17653	-0.596562	0.5508	1.052	0.2928	-2.05137	0.040231	1.67855	0.09324	0.948412	0.34292
CSF3	-1.17541	0.23983	1.22589	0.22024	0.642482	0.52056	0.200742	0.8409	-5.85893	4.6585e-09	2.74757	0.0060038			1.25156	0.21073	2.45788	0.013976	-2.37984	0.01732	1.42375	0.15452	0.539372	0.58963	0.369212	0.71197	1.6329	0.10249
CSMD1	1.01336	0.31089	0.55508	0.57884	0.770759	0.44085	1.72782	0.08402	3.32799	0.00087476	-0.304128	0.76103			-0.194812	0.84554	0.75019	0.45314	6.29268	3.1203e-10	1.65134	0.09867	-0.151159	0.87985	-0.183941	0.85406	-0.0534793	0.95735
CSNK1G2	0.428524	0.66827	-4.00017	6.3298e-05	0.464834	0.64205	-0.628678	0.52956	2.59643	0.0094197	0.599499	0.54884	1.70007	0.089117	0.789431	0.42986	0.602743	0.54668	4.03278	5.5121e-05	-0.356214	0.72168	-0.300665	0.76367	-0.306216	0.75944	-1.68428	0.092128
CTNNB1	-0.372555	0.70948	-3.36368	0.0007691	-4.7814	1.7408e-06	-0.904897	0.36552	0.979425	0.32737	-0.362792	0.71676	0.495369	0.62034	-1.05281	0.29243	0.585964	0.5579	-0.11618	0.90751	-0.530133	0.59602	0.657608	0.51079	1.07541	0.28219	-0.379549	0.70428
CUL4A	0.334914	0.73769	-0.312501	0.75466	-1.55477	0.12	-1.64582	0.099801	-5.15194	2.5781e-07	1.29367	0.19578			0.554437	0.57928	0.439471	0.66032	-1.3219	0.1862	-0.197137	0.84372	1.94175	0.052167	1.43538	0.15118	2.72782	0.0063755
CUX2	0.440341	0.65969	2.05557	0.039824	1.44311	0.14899	0.218949	0.82669	0.732833	0.46366	-4.67245	2.9763e-06	0.659632	0.50949	0.681398	0.49562	0.160598	0.87241	0.743829	0.45698	-0.539372	0.58963	-2.89389	0.003805	-2.0906	0.036564	-3.14674	0.001651
CYP17A1	-0.785415	0.43221	-1.52966	0.1261	1.39145	0.16409	-0.81712	0.41386	-4.26011	2.0433e-05	4.55059	5.3496e-06	-3.11373	0.0018474	0.402495	0.68732	-0.525033	0.59956	-8.0414	8.6505e-16	-0.718596	0.47239	1.20802	0.22704	1.23993	0.215	0.96883	0.33263
CYP2D6	-0.800347	0.42351	-0.529599	0.59639	-2.65545	0.0079203	-1.14921	0.25047	-2.2015	0.027701	-3.62324	0.00029094	-0.486603	0.62654	-0.358232	0.72017			-5.98726	2.134e-09	1.32543	0.18503	1.88725	0.059127	1.83255	0.066869	-1.59855	0.10992
DAGLA	-0.425421	0.67053	-3.90692	9.3482e-05	-0.436685	0.66234	-0.455499	0.64875	5.39759	6.7543e-08	1.31762	0.18763			1.89799	0.057697	1.25255	0.21037			-1.63777	0.10147	1.8667	0.061943	2.02889	0.042469	0.550364	0.58207
DCBLD1	1.06045	0.28894	0.698795	0.48468	2.17766	0.029431	0.625642	0.53155	3.92315	8.7397e-05	0.550364	0.58207	-1.55009	0.12112	0.405541	0.68508	-0.802991	0.42198	-2.40592	0.016132	0.0482713	0.9615	0.899888	0.36818	0.756199	0.44953	1.57015	0.11638
DHODH	-0.972946	0.33058	2.79679	0.0051613	2.29264	0.021869	-3.40493	0.00066181	-3.94153	8.0964e-05					0.557128	0.57744	0.326852	0.74378	-0.923494	0.35575	-0.185292	0.853	-3.15838	0.0015865	-2.9141	0.0035671	-2.31112	0.020826
DIABLO			-0.842961	0.39925	0.0426758	0.96596	0.185126	0.85313	0.639204	0.52269	1.49959	0.13372	-0.0776078	0.93814	-0.474491	0.63515	0.362444	0.71702	4.74758	2.0586e-06	-3.78458	0.00015397	1.52918	0.12622	0.984011	0.32511	1.44745	0.14777
DNMT3A	0.2204	0.82556	-1.68042	0.092875	-2.82567	0.0047182	-1.50692	0.13183	1.79063	0.073353	1.81101	0.070139			-0.411508	0.6807	2.25429	0.024178	4.54514	5.4898e-06	-0.234599	0.81452	1.15271	0.24903	0.944469	0.34493	0.624164	0.53252
DPEP1	1.91617	0.055344	-1.57149	0.11607	1.1612	0.24556	0.0375581	0.97004	4.2523	2.1159e-05	-2.50787	0.012146	2.04391	0.040962	1.65105	0.098729			5.49285	3.955e-08	3.4529	0.00055459			1.30419	0.19217	0.773934	0.43897
DRD2	1.22178	0.22179	0.518385	0.60419	-0.374611	0.70795	-0.332131	0.73979	2.45593	0.014052	0.934938	0.34982	3.19995	0.0013745	-1.05766	0.29021	1.96433	0.049492	7.15592	8.3118e-13			4.51596	6.303e-06	3.11953	0.0018114	4.52857	5.9383e-06
DSE	0.590956	0.55455	1.06809	0.28548	-0.769629	0.44152	-0.396197	0.69196	2.72778	0.0063762	-1.11994	0.26274	0.505411	0.61327	0.350118	0.72625	0.560835	0.57491	1.64673	0.099613	0.748033	0.45444	-1.53795	0.12406	1.79258	0.07304	-0.76973	0.44146
DUSP6	-0.280244	0.77929	6.51372	7.3314e-11	1.24724	0.21231	2.99992	0.0027005	1.40922	0.15877	2.49305	0.012665	4.62847	3.6837e-06	-0.558006	0.57684	0.686417	0.49245	-2.99236	0.0027683	0.769629	0.44152	0.129123	0.89726	0.0967688	0.92291	0.663298	0.50714
EGFR	-2.30959	0.020911			-1.90723	0.056491	-0.873483	0.3824	0.914222	0.3606	-0.231856	0.81665	-0.0239782	0.98087	-1.11743	0.26381	0.0632468	0.94957	0.935346	0.34961	0.640727	0.5217	-1.2192	0.22277	1.4863	0.1372	-0.76138	0.44643
EGLN2	1.19933	0.2304	0.41114	0.68097	1.01204	0.31152	1.11481	0.26493	1.62656	0.10383	-0.50544	0.61325			0.309186	0.75718	-0.464876	0.64202	0.451291	0.65178	1.03682	0.29982	1.55038	0.12105	-2.08899	0.036709	0.311514	0.75541
EGR1	-0.716666	0.47358	-2.85661	0.0042819	0.831414	0.40574	1.30129	0.19316	3.44633	0.00056825	0.791041	0.42892	-1.77426	0.07602	2.513	0.011971	-0.336757	0.7363	-6.09098	1.1222e-09	2.65283	0.0079821	2.15237	0.031368	-2.04459	0.040895	1.46222	0.14368
EIF2B1	0.208076	0.83517	0.459201	0.64609	-0.658993	0.5099	-1.83704	0.066204			1.39108	0.1642	1.3484	0.17753	-1.47363	0.14058	0.137798	0.8904	-1.63557	0.10193	-1.50903	0.13129	2.69228	0.0070965	2.09896	0.03582	-2.83929	0.0045214
ELP5	-0.685783	0.49285	0.0711731	0.94326	3.27511	0.0010562	1.92116	0.054711	-1.79536	0.072596	2.74186	0.0061093	1.23901	0.21534	-2.00582	0.044875	0.0709721	0.94342	-4.05827	4.9438e-05	0.836613	0.40281			0.846077	0.39751	-1.74579	0.080847
EP300	-0.737399	0.46088	0.19162	0.84804	1.33968	0.18035	1.30018	0.19354	2.38255	0.017193	0.978717	0.32772	1.62722	0.10369	1.18984	0.23411	-1.16926	0.2423	-6.13095	8.7355e-10	3.55767	0.00037416	5.05024	4.4125e-07	5.13678	2.7948e-07	-1.61648	0.10599
EPHB4	-0.586901	0.55727	0.142266	0.88687	-2.03327	0.042025	0.71892	0.47219	-2.33141	0.019732			-1.32235	0.18605	-1.16812	0.24276	0.375606	0.70721	3.72715	0.00019366			-1.32335	0.18572	-1.08849	0.27638	-0.352211	0.72468
ERBB4	0.679312	0.49694	1.83745	0.066143	3.43478	0.00059303	-0.41909	0.67515	1.58222	0.1136	1.28535	0.19867	2.23901	0.025155	-1.67327	0.094275	1.04709	0.29506	4.60604	4.104e-06	1.13508	0.25634	-0.317519	0.75085	-0.279997	0.77948	-1.99555	0.045983
ERCC1	-0.470427	0.63805	0.923225	0.35589			-1.15451	0.24829			-0.353598	0.72364			-0.451943	0.65131	0.422349	0.67277	1.15278	0.249	0.72178	0.47043	-1.26036	0.20754	1.18994	0.23407	-1.61496	0.10632
ESR2	-0.117379	0.90656	-0.648796	0.51647	3.59551	0.00032376	1.17599	0.2396	0.603645	0.54608	3.16409	0.0015557	3.81461	0.0001364	-1.12831	0.25919	0.107831	0.91413	0.906068	0.3649	0.619784	0.5354	0.325239	0.745	0.245602	0.80599	0.10681	0.91494
F2	0.237176	0.81252	2.20894	0.027179	-1.04386	0.29655	1.07049	0.2844	0.996433	0.31904	-0.807063	0.41963	0.354399	0.72304	-0.30552	0.75997	0.605586	0.54479	6.29988	2.9787e-10	-0.77091	0.44076	2.5612	0.010431	2.17144	0.029898	1.86807	0.061753
FAM178B	1.54934	0.1213	-0.540431	0.5889	0.776388	0.43752	-0.481009	0.63051	2.3887	0.016908	0.627426	0.53038	4.56118	5.0868e-06	-0.450875	0.65208	0.642667	0.52044	5.19851	2.0089e-07	-0.110037	0.91238	-0.824739	0.40952	-1.03706	0.29971	-0.234535	0.81457
FANCA	-0.151895	0.87927	1.08421	0.27827	0.661783	0.50811	0.139089	0.88938	-3.46661	0.00052706	-3.91345	9.0987e-05	0.846758	0.39713	-1.35033	0.17691	0.486814	0.62639	-2.77926	0.0054483	2.76549	0.0056837	0.999381	0.31761	2.00389	0.045082	0.567404	0.57044
FBXL17	1.95264	0.050862	-4.36125	1.2932e-05	1.9248	0.054255	-1.18895	0.23446	-1.57049	0.1163	3.53498	0.0004078	-2.23388	0.025491	1.46504	0.14291	1.20843	0.22688	-2.52542	0.011556	2.55895	0.010499	1.67935	0.093084	1.69364	0.090333	0.635504	0.5251
FCGRT	0.291682	0.77053	1.75791	0.078762	2.48243	0.013049	-0.047004	0.96251	-2.11992	0.034013	-0.159329	0.87341	0.457182	0.64754	-0.756015	0.44964	0.0590403	0.95292	-5.61982	1.9116e-08	0.983767	0.32523	-0.420473	0.67414	-0.394408	0.69328	-0.71225	0.47631
FEN1	-0.481389	0.63024	3.06127	0.002204	-1.03111	0.30249	-0.440037	0.65991	6.42889	1.2854e-10	2.28956	0.022047			1.86843	0.061702	0.992836	0.32079	1.53591	0.12456	-1.11297	0.26572	1.78387	0.074445	1.97928	0.047784	0.304772	0.76054
FES	-0.871429	0.38352	1.8707	0.061387	3.17907	0.0014775	-0.622581	0.53356	-2.07445	0.038038	1.0209	0.3073	2.08031	0.037497	-0.0286171	0.97717	1.53632	0.12446	-5.20829	1.9059e-07	0.900508	0.36785	-1.45641	0.14528	-1.25753	0.20856	-1.04211	0.29736
FGF21	-1.14297	0.25305	1.1164	0.26425	0.323997	0.74594	-0.41114	0.68097	-0.740824	0.4588	2.91705	0.0035336			0.653025	0.51374	1.8669	0.061915	-1.28647	0.19828	-1.77479	0.075932	-4.52222	6.1193e-06	-3.58546	0.00033648	-4.64548	3.3928e-06
FGF3	-1.61344	0.10665	0.587527	0.55685	1.15747	0.24708	1.58476	0.11302	-0.211522	0.83248	0.430241	0.66702			1.33922	0.1805	0.750373	0.45303	-0.319299	0.7495	0.72714	0.46714	-1.38155	0.16711	1.14989	0.25019	-0.86715	0.38586
FGFR1	-0.829556	0.40679	-1.77619	0.075701	-0.703394	0.48181	-3.43771	0.00058665	-4.50723	6.5679e-06	2.06202	0.039206			-1.55503	0.11994	0.603539	0.54615	-4.60615	4.1019e-06	1.0952	0.27343	0.778643	0.43619	0.87681	0.38059	-0.203377	0.83884
FGFR2	0.651878	0.51448	0.439651	0.66019	1.14616	0.25173	-0.545674	0.58529	-0.666862	0.50486	-1.96647	0.049244			0.675781	0.49918	0.591792	0.55399	-1.13544	0.25619	-2.09765	0.035936	1.31786	0.18755	0.425201	0.67069	-3.89841	9.6828e-05
FLT3	0.729035	0.46598	-0.235385	0.81391	0.74497	0.45629	0.226233	0.82102	0.822785	0.41063	-2.86142	0.0042175			1.28512	0.19875	0.537677	0.5908	1.2212	0.22201	5.16414	2.4155e-07	-1.35314	0.17601	-1.16886	0.24246	-0.550859	0.58173
FOLR1	-0.503433	0.61466	0.905728	0.36508	1.32202	0.18616	-0.562185	0.57399	-0.373105	0.70907	0.691391	0.48932	-1.24191	0.21427	-1.02643	0.30469	0.393446	0.69399	-1.51202	0.13053	-0.0353759	0.97178	-4.70162	2.5811e-06	-4.3471	1.3795e-05	-3.10473	0.0019045
FOLR2	-0.60384	0.54595	-0.460803	0.64494	1.70883	0.087482	-0.694721	0.48723	-0.460357	0.64526	0.7573	0.44887	1.19009	0.23401	-1.0366	0.29992	0.341762	0.73253	-1.17554	0.23978	-0.0683463	0.94551	-4.86767	1.1292e-06	-4.48493	7.2937e-06	-3.16026	0.0015763
FOLR3	-0.485206	0.62753	1.38881	0.16489	1.92448	0.054295	-0.511201	0.60921	-0.423062	0.67225	0.606263	0.54434	-1.34709	0.17795	-1.06887	0.28513	-0.609822	0.54198	-1.82594	0.067859	0.0555253	0.95572	-4.18816	2.8122e-05	-3.88607	0.00010188	-2.80511	0.0050299
FOXO3	-0.245163	0.80633	-1.0659	0.28647	1.04444	0.29628	-0.0886627	0.92935	3.01598	0.0025615	0.744325	0.45668	-3.50883	0.00045009	0.740148	0.45921	0.493089	0.62195	4.88873	1.0149e-06	-0.0938227	0.92525	-1.24828	0.21193	-1.64797	0.099359	0.338601	0.73491
FTSJ2	0.221979	0.82433	1.95448	0.050645	0.221067	0.82504	0.21737	0.82792	-3.50415	0.00045806	-1.43408	0.15155	1.51734	0.12918	0.677356	0.49818	0.172468	0.86307	-4.77757	1.7743e-06	-0.442013	0.65848	-0.385307	0.70001	-0.537373	0.59101	-0.533771	0.5935
FUT2	-1.66773	0.095369	0.842425	0.39955	0.986638	0.32382	-0.401394	0.68813	-1.82778	0.067583	-1.92758	0.053908			-0.879593	0.37908	2.09842	0.035868	-2.5318	0.011348	-1.92155	0.054663	-4.67888	2.8845e-06	-3.82339	0.00013163	-4.92177	8.5765e-07
FYN	-0.243833	0.80736	1.55205	0.12065	-0.553297	0.58006	-0.494944	0.62064	4.5186	6.225e-06	-1.27613	0.20191	0.434549	0.66389	-0.636363	0.52454	1.44155	0.14943	3.3495	0.00080958	0.057584	0.95408	-0.65876	0.51005	-0.254046	0.79946	2.39507	0.016617
FZD7	0.405568	0.68506	-1.21825	0.22313	1.65132	0.098674	-0.554218	0.57943	0.0451346	0.964	-2.70999	0.0067286	-0.881347	0.37813	1.39724	0.16234	1.2002	0.23006	-1.6215	0.10491	0.922419	0.35631	-1.39462	0.16313	0.66336	0.5071	-3.1721	0.0015134
GABRA4	1.4039	0.16035	1.56758	0.11698	0.706946	0.4796	-1.6772	0.093503	3.89141	9.9663e-05	3.38494	0.00071195	-0.967708	0.33319	-0.853684	0.39328	-0.775084	0.43829	0.272757	0.78504	0.83624	0.40302	2.36917	0.017828	-1.88361	0.059618	2.90196	0.0037084
GADD45A	1.57807	0.11455	-0.97615	0.32899	-2.74768	0.0060018	-1.39848	0.16197	-0.279111	0.78016	1.27497	0.20232	0.721129	0.47083	0.460162	0.6454	0.0967562	0.92292	2.39944	0.01642	1.05746	0.2903	1.66328	0.096256	-1.45219	0.14645	1.24495	0.21315
GAL	0.919374	0.3579	0.0120697	0.99037	-0.957569	0.33828	0.602998	0.54651	4.35278	1.3442e-05	-1.30692	0.19124			0.21001	0.83366	0.534783	0.5928	3.55836	0.00037318	0.742045	0.45806	-1.95531	0.050546	-1.5772	0.11475	-0.91196	0.36179
GALNT2	-0.0927779	0.92608	3.67576	0.00023714	1.73651	0.082474	0.956717	0.33871	-0.395505	0.69247	-1.05368	0.29203			0.256947	0.79722	0.167267	0.86716	4.73901	2.1476e-06	-0.624438	0.53234	1.19704	0.23129	0.6236	0.53289	2.03445	0.041906
GALR1	3.66229	0.00024997	0.992036	0.32118	-0.409258	0.68235	0.269272	0.78772	1.43243	0.15202	0.873703	0.38228			0.474771	0.63495	0.541649	0.58806	0.854533	0.39281	0.815651	0.4147	0.984683	0.32478	-1.29575	0.19506	0.186605	0.85197
GART	-0.893051	0.37183	0.71288	0.47592	0.334264	0.73818	-3.572	0.00035427	-0.190127	0.84921	-1.62431	0.10431	2.60026	0.0093152	0.222339	0.82405	2.28537	0.022291	-2.59202	0.0095413			1.06188	0.28829	1.22629	0.22009	0.841782	0.39991
GCKR	-0.671378	0.50198	-0.55565	0.57845	-0.80682	0.41977	-0.828778	0.40723	-4.21124	2.5397e-05	-0.597146	0.55041			0.644502	0.51925	1.40925	0.15876	4.50194	6.7337e-06	-0.151375	0.87968	5.00699	5.5288e-07	4.50292	6.7027e-06	4.22927	2.3445e-05
GHR	-0.533858	0.59344	-3.14941	0.001636	-1.85068	0.064216	-1.2517	0.21068	-0.146331	0.88366	1.03746	0.29952	-4.62467	3.752e-06	0.612511	0.5402	1.04328	0.29682	0.54997	0.58234	-1.14384	0.25269	-0.826589	0.40847			0.647405	0.51737
GLS	0.905123	0.3654	-1.12738	0.25958	2.45514	0.014083	-0.365484	0.71475	0.536577	0.59156	3.34475	0.00082357	3.06134	0.0022035	0.558153	0.57674	0.490034	0.62411	2.59077	0.0095761	0.462797	0.64351	-0.89348	0.3716	-1.11916	0.26307	1.16757	0.24298
GNA13	0.380331	0.7037	4.10124	4.1095e-05	0.628785	0.52949	2.06897	0.038549	1.69369	0.090324	0.654546	0.51276	-1.05104	0.29324	-1.20786	0.2271	-0.97983	0.32717	-4.04303	5.2765e-05	2.31239	0.020756	1.55176	0.12072	1.13913	0.25465	2.36093	0.018229
GNL3	0.993	0.32071	-0.496304	0.61968	-0.395072	0.69279	-3.18185	0.0014634	-5.2635	1.4134e-07	1.13382	0.25687	-3.05879	0.0022223	-0.896118	0.37019	-1.46603	0.14264	-5.27365	1.3374e-07	-1.47026	0.14149	1.66812	0.095292	2.30691	0.02106	-0.822592	0.41074
GNRH1			0.216639	0.82849	-2.59936	0.0093398	-0.679391	0.49689	4.67346	2.9617e-06	-0.963194	0.33545			2.42997	0.0151	-0.394597	0.69314	-0.013461	0.98926			-1.2692	0.20437	-0.649353	0.51611	-3.11011	0.0018702
GNRHR2	-0.374033	0.70838	3.95715	7.5848e-05	-0.494618	0.62087	-1.78354	0.074499	1.22311	0.22129	-0.312198	0.75489	0.655043	0.51244	-0.517181	0.60503	0.173536	0.86223	-1.47308	0.14073	3.00763	0.0026329	-0.864961	0.38706	0.479181	0.63181	-1.35261	0.17618
GPR139	1.56055	0.11863	-0.687353	0.49186	2.40753	0.016061	0.368943	0.71217	0.310383	0.75627	-0.890123	0.3734	1.09948	0.27156	-0.648626	0.51658	-1.3714	0.17025	1.12902	0.25889	2.13727	0.032576	5.52876	3.2251e-08	6.10644	1.0188e-09	0.375404	0.70736
GPX5	1.36272	0.17297	-3.45022	0.00056014	-2.18403	0.02896	-0.80121	0.42301	-2.78691	0.0053213	-1.84576	0.064927	-3.74304	0.00018181	-0.49697	0.61921	-0.843731	0.39882	-6.30815	2.8239e-10	-0.203646	0.83863	-0.174109	0.86178	-0.222133	0.82421	-0.0730328	0.94178
GRIN2A	-1.10292	0.27006	1.54776	0.12168	-1.68886	0.091247	1.42113	0.15528	4.86839	1.1251e-06	1.34468	0.17873	2.25815	0.023936	1.02889	0.30353	0.717444	0.4731	4.96929	6.7198e-07	0.029896	0.97615	4.04395	5.2558e-05	3.43852	0.00058491	3.12367	0.0017861
GRK4	-1.98792	0.046821	-3.31807	0.00090642	2.08042	0.037487	-1.22377	0.22104	-0.553545	0.57989	2.89732	0.0037637			2.07104	0.038355	-1.30513	0.19185	-0.89363	0.37152	0.89535	0.3706	1.74207	0.081497	1.24882	0.21173	-2.62913	0.0085604
GRM1	-1.57986	0.11414	-0.719229	0.472	-0.695966	0.48645	0.196013	0.8446	-2.62428	0.0086833	-1.03015	0.30294	-0.329391	0.74186	-0.259473	0.79527	0.735804	0.46185	1.89767	0.057739	0.0515466	0.95889	2.13971	0.032378	-1.5371	0.12427	1.56059	0.11862
HBEGF	-0.102626	0.91826	-1.79539	0.072592	0.211419	0.83256	-0.565006	0.57207	3.20861	0.0013338	-0.373482	0.70879	-1.57737	0.11471	-1.57243	0.11585	-1.85858	0.063087	-4.168	3.0728e-05	-2.80035	0.0051048	-0.771872	0.44019	-0.416301	0.67719	-1.47986	0.13891
HCN1	-1.08185	0.27932	-3.21629	0.0012986	-1.47911	0.13911	-0.307504	0.75846	2.8579	0.0042645	1.94486	0.051792	-2.29462	0.021755	-0.231444	0.81697	-0.368541	0.71247	5.18557	2.1536e-07	3.76802	0.00016455	0.53341	0.59375	0.505639	0.61311	-0.668084	0.50408
HCN3	0.889974	0.37348	0.770826	0.44081	-1.5906	0.1117	-1.37089	0.17041	-4.06697	4.7628e-05	-2.05606	0.039777	0.722105	0.47023	-1.56655	0.11722	-0.568464	0.56972	2.29875	0.021519	-0.34832	0.7276	0.334914	0.73769	0.445664	0.65584	0.611045	0.54117
HDAC4	1.15578	0.24777	-1.59331	0.11109	-1.11081	0.26665	-4.46167	8.1325e-06	3.43086	0.00060167	2.7793	0.0054476	0.255172	0.79859	0.78767	0.43089	0.68075	0.49603	-0.801694	0.42273	-1.30486	0.19194	-0.781055	0.43477	-0.927417	0.35371	0.575549	0.56492
HDAC7	0.51193	0.6087	-0.551312	0.58142	0.438933	0.66071	0.586008	0.55787	3.92949	8.5126e-05	0.920637	0.35724	1.0525	0.29257	0.177291	0.85928			-2.46022	0.013885	-0.803908	0.42145			0.696605	0.48605	0.0985444	0.9215
HFE	-2.03408	0.041944	2.32522	0.02006	1.99881	0.045629	3.02928	0.0024514	-1.96063	0.049922	3.72171	0.00019788	-2.58341	0.0097829	0.889303	0.37384	1.31488	0.18855	-8.01402	1.1543e-15	-0.114149	0.90912	-0.695008	0.48705	-1.07861	0.28076	-0.657219	0.51104
HNF1A	-2.01591	0.043809	0.209356	0.83417	1.28753	0.19791			-3.64303	0.00026945	-0.930388	0.35217	-0.558475	0.57652	0.197815	0.84319	-0.686243	0.49256	2.83811	0.0045381	-1.3593	0.17405	-1.20397	0.2286	-0.602622	0.54676	-2.24967	0.02447
HNRNPC	1.10944	0.26724	-0.777422	0.43691	-1.8281	0.067534	-0.456097	0.64832	4.42041	9.8514e-06	-3.19282	0.0014089			0.9922	0.3211	1.19786	0.23097	1.83737	0.066155	0.727402	0.46698	-3.07	0.0021406	-2.23434	0.025461	-2.39397	0.016667
HOMER1	-1.16433	0.24429	3.77391	0.00016071	-0.793185	0.42767	0.795126	0.42654	3.8182	0.00013443	0.813817	0.41575	-1.02154	0.307	0.525249	0.59941	-0.332092	0.73982	2.95919	0.0030845	-1.27013	0.20404	-1.29761	0.19442	-1.13132	0.25792
HP	-0.802749	0.42212	2.74095	0.0061262	2.04399	0.040955	-3.61601	0.00029918	-3.52559	0.00042254	-1.77661	0.075633			0.929886	0.35243	0.223714	0.82298	-0.877583	0.38017	-0.197546	0.8434	-3.1271	0.0017654	-2.87058	0.0040972	-2.33399	0.019596
HRH3	-0.221568	0.82465	-2.13516	0.032748	-0.640804	0.52165	-1.79573	0.072538	-3.81517	0.00013609	-0.740066	0.45926					-1.44731	0.14781	2.38764	0.016957	2.49353	0.012648	-1.02448	0.30561	-1.09067	0.27542	0.969893	0.3321
HSP90B1	1.31655	0.18799	0.11261	0.91034	1.84419	0.065155	1.08099	0.2797	2.67358	0.0075047	1.87511	0.060778	0.926377	0.35425	1.50849	0.13143	1.5173	0.12919	2.05597	0.039785	1.91964	0.054903	3.969	7.2175e-05	4.03634	5.4291e-05	1.94029	0.052344
HSPA9	-0.945546	0.34438	2.84845	0.0043933	0.749875	0.45333	0.513402	0.60767	1.86131	0.062701	-1.4501	0.14703	0.54345	0.58682	-2.39292	0.016715	0.2459	0.80576	-5.90214	3.5882e-09	1.65449	0.098028	-2.1075	0.035074	-2.13581	0.032695	0.702351	0.48246
HSPD1	-0.63509	0.52537	-1.45811	0.14481	1.035	0.30067	1.04468	0.29617	3.7923	0.00014926	2.27956	0.022634	0.973308	0.3304	-0.876975	0.3805	0.78808	0.43065	6.66322	2.679e-11	1.51814	0.12898	0.161957	0.87134	-0.225552	0.82155	0.153556	0.87796
HTT	-1.92188	0.054621	-2.53381	0.011283	-2.39769	0.016499	-1.20351	0.22878	-1.3926	0.16374	4.49867	6.8381e-06			1.24343	0.21371	-1.48415	0.13777	-0.669354	0.50327	0.907675	0.36405	3.16649	0.0015429	2.55483	0.010624	3.4743	0.00051218
HYAL2	0.344155	0.73073	-3.6926	0.00022197	-2.97626	0.0029179	-1.71314	0.086686	2.00247	0.045234	-1.62169	0.10487	2.30291	0.021284	-0.0879581	0.92991	2.15281	0.031334	0.518958	0.60379	-0.824862	0.40945	-1.61463	0.10639	-1.36256	0.17302	-0.568405	0.56976
IMPDH2	1.486	0.13728	3.54563	0.00039167	6.75527	1.4257e-11	2.92774	0.0034143	2.04662	0.040695	1.66791	0.095333	2.71948	0.0065384	0.269311	0.78769	-0.582648	0.56013	1.91227	0.055842	2.53254	0.011324			1.3419	0.17963	0.876478	0.38077
IPO13	1.29517	0.19526	5.9707	2.3624e-09	1.28167	0.19996	0.769545	0.44157	1.21323	0.22504	0.984662	0.32479	1.81299	0.069834	-0.99181	0.32129	0.271925	0.78568	3.50504	0.00045654	-0.617007	0.53723	-2.14321	0.032096	-1.73488	0.082762	-1.95586	0.050482
ITIH3	2.0067	0.044782	-0.234663	0.81447	-0.908413	0.36366	-3.88008	0.00010442	-6.32229	2.5772e-10	1.07606	0.2819	-3.30607	0.00094615	-2.47083	0.01348	-0.981452	0.32637	-6.77494	1.2446e-11	-2.41045	0.015933	1.93574	0.0529	2.24236	0.024938	-0.356989	0.7211
KCNA4	0.538474	0.59025	0.384673	0.70048	-0.987005	0.32364	0.826325	0.40862	0.814969	0.41509	0.745086	0.45622	0.426766	0.66955	-0.43914	0.66056	-1.13111	0.25801	-2.2177	0.026575	-0.0139749	0.98885	1.93483	0.053011	1.63067	0.10296	-2.39902	0.016439
KCNB1	1.05565	0.29113			1.37343	0.16962	2.1447	0.031977	-4.37336	1.2235e-05	-2.51771	0.011812					2.99064	0.0027839	6.41375	1.4198e-10	1.14732	0.25125	0.493442	0.6217	0.797966	0.42489	-0.39796	0.69066
KCND3	0.162046	0.87127	1.31852	0.18733	1.04548	0.2958	1.79788	0.072196	-3.00175	0.0026843	-0.231714	0.81676	1.25911	0.20799	-1.40871	0.15892	2.54862	0.010815	4.49602	6.9237e-06	0.0920227	0.92668	-1.65827	0.097262	-1.79207	0.073121	0.789568	0.42978
KCNG1	-0.131866	0.89509	-1.8283	0.067504	-1.25151	0.21075	-0.11541	0.90812	3.65003	0.00026221	0.964191	0.33495			-0.664204	0.50656	-0.519116	0.60368	-3.30823	0.00093887	-1.27735	0.20148	-1.05248	0.29258	-0.660551	0.5089
KCNG2	-0.0339463	0.97292	-2.15837	0.030899	1.38737	0.16533	0.360638	0.71837	3.79215	0.00014935	0.423953	0.6716			-0.268285	0.78848	0.857226	0.39132	5.11787	3.09e-07	-0.13795	0.89028	-0.719765	0.47167	-1.16359	0.24459	-0.0109542	0.99126
KCNH3	0.998452	0.31806	-4.36095	1.295e-05	4.43765	9.0946e-06	-0.936531	0.349	-1.65194	0.098546	0.900658	0.36777	1.1836	0.23657	1.52212	0.12798	1.07709	0.28144	3.02839	0.0024586	4.15568	3.2432e-05	-1.04444	0.29628			-0.651723	0.51458
KCNJ13	-1.05392	0.29192	4.33138	1.4818e-05	0.400375	0.68888	1.72164	0.085134			-1.148	0.25097	0.807011	0.41966	-0.397905	0.6907	0.377651	0.70569	-6.49445	8.3336e-11	1.11886	0.2632	-0.803423	0.42173	-1.94951	0.051234	1.94843	0.051363
KCNJ3	-1.67115	0.094693	2.53431	0.011267	1.11558	0.2646	-0.975807	0.32916	-3.36836	0.00075618	1.05106	0.29323	0.701742	0.48284	0.0812414	0.93525	-0.804653	0.42102	2.78677	0.0053236	0.0747294	0.94043	-2.22796	0.025883	-1.38305	0.16665	-3.78691	0.00015253
KCNK16	-0.338018	0.73535	2.29056	0.021989	0.998762	0.31791	-0.777456	0.43689	-0.0731208	0.94171	-2.68315	0.0072932	3.7404	0.00018373	0.93521	0.34968	1.60588	0.1083	0.376628	0.70645	-0.470763	0.63781	-0.323152	0.74658	-0.14846	0.88198	-0.481445	0.6302
KCNN2	0.959573	0.33727	0.120168	0.90435	-0.246365	0.8054	6.03089	1.6306e-09	2.81749	0.00484	-2.07467	0.038017	1.38142	0.16715	0.792739	0.42793	-0.596083	0.55112	-0.851593	0.39444	0.740626	0.45892	-4.83585	1.3258e-06	-4.84215	1.2844e-06	-1.18507	0.23599
KCNQ2	-1.66872	0.095172	0.836311	0.40298	-0.105549	0.91594	1.05803	0.29004	3.86392	0.00011158	0.536114	0.59188			0.421842	0.67314	0.782672	0.43382	7.3213	2.4567e-13	0.726259	0.46768	0.656768	0.51133	0.453359	0.65029
KCNS1	1.09349	0.27418	-0.200768	0.84088	0.641143	0.52143	-1.38269	0.16676	-5.8013	6.5801e-09	-1.54676	0.12192			-0.5719	0.56739	1.53767	0.12413	-3.4328	0.00059738	-0.665704	0.5056	-1.31339	0.18905	-1.64355	0.10027	-0.292493	0.76991
KCNS3	0.163786	0.8699	-0.799501	0.424	-0.478197	0.63251	-1.11248	0.26593	3.24563	0.0011719	0.570247	0.56851	0.937347	0.34858	-0.16409	0.86966	2.93359	0.0033507	4.6555	3.232e-06	1.26433	0.20611	-3.32387	0.00088777	-3.40186	0.00066928	-1.38783	0.16519
KDM4A	-0.252493	0.80066	6.55786	5.4586e-11	-0.624012	0.53262	-2.29902	0.021504	-1.6382	0.10138	-1.26431	0.20612	-1.59972	0.10966	-0.641974	0.52089	0.435761	0.66301	-4.74549	2.08e-06	1.09235	0.27468	0.966528	0.33378	0.948097	0.34308	-1.51335	0.13019
KDM4C	1.12262	0.2616	0.0891282	0.92898	1.8762	0.060628	1.0362	0.30011	1.38881	0.16489	-0.11425	0.90904	0.697772	0.48532	-2.21605	0.026688	0.985864	0.3242	-5.08587	3.6595e-07	0.85271	0.39382	0.923148	0.35593	1.04341	0.29676	-0.839997	0.40091
KIT	1.07859	0.28077	-0.259279	0.79542	1.87923	0.060213	0.832707	0.40501	3.12224	0.0017948	2.17579	0.029571			-4.93735	7.9191e-07	-0.483332	0.62886	-2.39687	0.016536	0.626678	0.53087	-2.91998	0.0035005	-2.91431	0.0035648	0.397878	0.69072
KLB	-0.803475	0.4217	1.24598	0.21277	0.736165	0.46163	-1.1704	0.24184	2.39547	0.016599	0.586872	0.55729	0.424104	0.67149	-0.563183	0.57331	0.609158	0.54242	0.985701	0.32428	0.622109	0.53387	-7.39106	1.4565e-13	-7.1161	1.1102e-12	-4.68014	2.8668e-06
KLC1	1.68897	0.091225	-0.489681	0.62436	-0.95872	0.3377	2.89648	0.0037737	4.04227	5.2936e-05	3.67184	0.00024081	4.79727	1.6084e-06	-1.37795	0.16822	1.64556	0.099854	7.46331	8.437e-14	-1.88791	0.059038	2.73462	0.0062453	2.75415	0.0058844	2.65166	0.0080098
KLK7	-0.941439	0.34648	0.439844	0.66005	1.25646	0.20895	0.706769	0.47971	0.881939	0.37781			0.663001	0.50733	1.20612	0.22777	0.173129	0.86255	-0.170865	0.86433	-0.5471	0.58431	1.82157	0.068521	-1.89362	0.058276	0.277026	0.78176
KMT2D			-3.25775	0.001123	0.693621	0.48792	0.819309	0.41261	4.99392	5.9165e-07	0.574751	0.56546	0.752284	0.45188	2.08949	0.036664	0.490557	0.62374	2.00359	0.045114	1.55247	0.12055	0.654189	0.51299	0.645181	0.51881	0.473313	0.63599
KMT2E	2.35491	0.018527	3.11809	0.0018203	-1.63081	0.10293	3.08782	0.0020163	3.62945	0.00028403	1.99555	0.045983	1.20638	0.22767	0.31437	0.75324	2.99367	0.0027564	6.94903	3.6779e-12	-1.75904	0.078571	-0.797897	0.42493	-1.5867	0.11258	0.647405	0.51737
KNG1	1.55688	0.1195	1.17566	0.23973	1.10479	0.26925	1.32515	0.18512	-0.269883	0.78725	-4.6586	3.1837e-06	1.52407	0.12749	-0.817085	0.41388	1.488	0.13675	0.444875	0.65641	-3.10292	0.0019162	0.94441	0.34496	-0.485474	0.62734	2.31369	0.020685
LAMB2	1.52962	0.12611	3.67694	0.00023605	7.19943	6.047e-13	3.62143	0.00029298	1.9899	0.046602	1.21392	0.22478	2.64646	0.008134	0.270208	0.787	-0.333363	0.73886	2.02785	0.042576	2.70281	0.0068757	-1.36393	0.17259	-1.32163	0.18629	-0.738287	0.46034
LAT	-0.626419	0.53104	1.67007	0.094905	0.576126	0.56453	1.10131	0.27076	1.00778	0.31356	4.73847	2.1534e-06	0.748033	0.45444	-0.459256	0.64605	1.18991	0.23408	1.31476	0.18859			-3.24512	0.001174	-3.36811	0.00075685	-0.574366	0.56572
LCAT	1.78902	0.073611	-0.5044	0.61398	-0.599184	0.54905	-0.737958	0.46054	4.04649	5.1991e-05	0.123893	0.9014	0.664813	0.50617	2.25825	0.02393			4.58736	4.4888e-06	2.66834	0.0076228	-0.663126	0.50725	-0.312501	0.75466	-2.01273	0.044143
LIPE	-1.86068	0.062789	0.925607	0.35465	0.297873	0.7658	1.08266	0.27896	-0.967969	0.33306	1.71495	0.086354			0.211214	0.83272	-0.655431	0.51219	2.45024	0.014276			4.27496	1.9117e-05	4.43208	9.3327e-06	0.877638	0.38014
LPAR2	1.08851	0.27637	1.61063	0.10726	-1.879	0.060244	1.76581	0.077427	5.75229	8.8044e-09	-1.02755	0.30416	0.73656	0.46139	1.70845	0.087553	0.159646	0.87316	5.68658	1.2961e-08	-1.59144	0.11151			-0.0875303	0.93025	-2.26065	0.023781
LPHN3	1.0686	0.28525	1.81336	0.069776	-0.524818	0.59971	1.82454	0.06807	2.47914	0.01317	1.15139	0.24957			1.4287	0.15309	1.46566	0.14274	-3.58433	0.00033795	0.957133	0.3385	-1.60675	0.10811	-1.33127	0.1831	-1.91517	0.055471
LRRC59	0.634691	0.52563	0.430448	0.66687	3.28831	0.0010079	3.73125	0.00019053	2.40898	0.015997	0.99179	0.3213	0.909739	0.36296	1.14117	0.2538	-0.347255	0.7284			-0.0996024	0.92066	1.01564	0.3098	1.11984	0.26278	0.202942	0.83918
MAD1L1	0.682204	0.49511	-3.30431	0.0009521	0.907599	0.36409	0.868373	0.38519	-4.45007	8.5842e-06	-2.62785	0.0085927	2.10231	0.035526	0.588376	0.55628	-1.98854	0.046752	-6.68868	2.252e-11	-1.03245	0.30186	-1.03461	0.30085	-1.30881	0.1906	-1.11521	0.26476
MAPK1	3.24631	0.0011691	-1.01039	0.31231	-0.858385	0.39068	-0.407324	0.68377	-5.30668	1.1164e-07	-0.534609	0.59292	0.0449464	0.96415	-0.407106	0.68393	-1.06448	0.28711	-4.55646	5.2024e-06	-1.09696	0.27266	-0.455638	0.64865	-0.531677	0.59495	0.248393	0.80383
MAPK3	0.852043	0.39419	0.454832	0.64923	-1.39201	0.16392	-0.985823	0.32422			-0.825426	0.40913	-0.909114	0.36329	-2.66678	0.0076581	0.529008	0.5968	-5.72632	1.0263e-08	-0.508433	0.61115	-3.21953	0.001284	-2.72372	0.0064552	-1.53112	0.12574
MAPT	0.453595	0.65012	2.72285	0.0064722	0.817277	0.41377	4.45608	8.3473e-06	0.780953	0.43483	-2.97489	0.0029309	0.746211	0.45554	0.424749	0.67102	2.4419	0.01461	-3.54496	0.00039268	2.60895	0.0090821	-5.42444	5.8135e-08	-5.33851	9.3712e-08	-3.00301	0.0026732
MARK2	-0.587542	0.55684	-1.15171	0.24944	-0.860543	0.38949	0.459326	0.646	4.85322	1.2147e-06	0.676962	0.49843			0.586261	0.5577	0.338681	0.73485	5.27111	1.356e-07	1.12641	0.25999	-0.238246	0.81169	-0.333893	0.73846	-0.165551	0.86851
MARK3			0.737761	0.46066	0.423487	0.67194	-3.01288	0.0025878	-3.06714	0.0021612	-3.30784	0.00094019	-4.90884	9.1617e-07	0.634446	0.52579	1.69254	0.090544	-6.35855	2.0367e-10	1.74166	0.081568	-1.64551	0.099865			1.67724	0.093496
MC1R	0.268324	0.78845	0.562229	0.57396	-0.422336	0.67278	-0.0811659	0.93531	-3.03566	0.0024001	-4.33299	1.471e-05	1.65243	0.098447	0.752068	0.45201	0.482051	0.62977	-2.35783	0.018382	1.59202	0.11138			2.11943	0.034054	0.603975	0.54586
MCHR1			0.554203	0.57944	-1.17614	0.23954	-0.234792	0.81437	-4.48762	7.2022e-06	-2.58318	0.0097893			-0.286259	0.77468	-1.01193	0.31157	-5.4105	6.2849e-08	1.41261	0.15777	-0.675702	0.49923	0.522561	0.60128	-0.834605	0.40394
MDGA2	0.685149	0.49325	1.26559	0.20566	0.783455	0.43336	0.510802	0.60949	4.22629	2.3758e-05	-1.31345	0.18903	0.769208	0.44177			0.599634	0.54875	-3.72831	0.00019277	-3.09464	0.0019705	-1.57356	0.11559	-1.38491	0.16608	0.880294	0.3787
ME3	1.34548	0.17847	1.21481	0.22444	0.679818	0.49662	0.480334	0.63099	-0.121266	0.90348	0.844053	0.39864	1.71323	0.08667	-0.544758	0.58592	0.588108	0.55646	-1.42613	0.15383	-0.332118	0.7398	1.31141	0.18972	-1.54276	0.12289	0.411017	0.68106
MED19	-1.36082	0.17357	2.60249	0.009255	4.4099	1.0342e-05	2.29765	0.021582	0.591045	0.55449	-0.549853	0.58242	-5.26303	1.417e-07	2.24979	0.024462	2.23159	0.025642	5.58991	2.2719e-08	0.613433	0.53959	-1.32085	0.18655	-1.69343	0.090373	-0.563301	0.57323
MEGF11	1.77218	0.076365	3.03045	0.0024419	-2.68922	0.007162	0.271001	0.78639	1.07541	0.28219	-1.88778	0.059056	3.8044	0.00014215	-0.509403	0.61047	0.052538	0.9581	-0.984011	0.32511	0.205412	0.83725	0.0547847	0.95631	0.0771302	0.93852	-0.212637	0.83161
METAP1D	-0.673389	0.5007	0.529339	0.59657	3.84707	0.00011954	-0.785689	0.43205	-0.298161	0.76558	-0.583495	0.55956			-1.36999	0.17069	1.38796	0.16515	-4.28956	1.7903e-05	-1.45032	0.14697	1.08293	0.27884	1.03714	0.29967	1.67329	0.09427
MGAM	-1.39724	0.16234	0.066148	0.94726	-0.69536	0.48683	-0.856376	0.39179	1.05394	0.29191	-0.412013	0.68033	1.0125	0.3113	0.989027	0.32265	0.655369	0.51223	0.345032	0.73007	-0.0591533	0.95283	1.76539	0.077498	-1.98396	0.04726	1.65794	0.097329
MGEA5	-1.03299	0.30161	-1.45615	0.14535	1.53894	0.12382	-0.888094	0.37449	1.45143	0.14666	-0.0924255	0.92636	-3.9016	9.5557e-05	-0.222493	0.82393	-0.90079	0.3677	4.57562	4.7481e-06	1.3005	0.19343	0.350265	0.72614	0.652638	0.51399	1.52704	0.12675
MMP16	0.244789	0.80662	0.149093	0.88148	-2.56214	0.010403	0.396685	0.6916	2.02426	0.042943	-1.97186	0.048626	-0.412804	0.67975	-0.893779	0.37144	0.183507	0.8544	5.37512	7.653e-08	0.35552	0.7222	0.993185	0.32062	1.08487	0.27798	0.494731	0.62079
MMP9	1.03207	0.30204	-1.56621	0.1173	4.371	1.2368e-05	1.67259	0.094409	2.28599	0.022255					-0.279958	0.77951	0.689784	0.49033	3.57124	0.00035529	0.401476	0.68807	-1.18936	0.2343	-1.10916	0.26736	-0.0695774	0.94453
MPL	0.666268	0.50524	-6.36582	1.9425e-10	-0.568493	0.5697	-1.23972	0.21508	-2.24366	0.024854	-0.713025	0.47583	-1.72929	0.083757	0.369708	0.7116	-0.718677	0.47234	-4.74005	2.1367e-06	-0.268688	0.78817	0.504657	0.6138	0.645042	0.5189	-0.488861	0.62494
MSANTD1	-1.40571	0.15981	-1.50257	0.13295	-2.26086	0.023768	-1.30029	0.1935	-1.96979	0.048863	4.83356	1.3411e-06			0.670969	0.50224	-1.61769	0.10573	0.489483	0.6245	0.957272	0.33843	3.65949	0.00025272	3.2099	0.0013278	2.88131	0.0039603
MST1R	-0.704663	0.48102	3.55638	0.000376	-5.15834	2.4915e-07	-2.49499	0.012596	2.49677	0.012533	-1.52592	0.12703	3.55535	0.00037748	-0.757734	0.44861	0.174134	0.86176	-3.22938	0.0012406	-0.978939	0.32761	-1.29738	0.1945	-0.892752	0.37199	-1.47557	0.14006
MTTP	-1.44667	0.14799	1.01709	0.30911	0.553239	0.5801	0.510773	0.60951	-0.516221	0.6057	-0.619921	0.53531	1.97549	0.048213	0.239729	0.81054	-0.363355	0.71634	-0.429321	0.66769	-0.499468	0.61745	-4.57591	4.7416e-06	-3.9467	7.9236e-05	-3.61803	0.00029685
NCAM1	0.575327	0.56507	0.789842	0.42962	5.07212	3.934e-07	0.541084	0.58845	3.3011	0.00096308	5.85915	4.6524e-09	2.65101	0.0080251	1.19792	0.23095	2.3121	0.020772	5.06714	4.0384e-07	0.75034	0.45305	1.98595	0.047039	1.44236	0.1492	1.79266	0.073027
NCOA3	0.655416	0.5122	0.351824	0.72497	-1.66218	0.096477	0.533598	0.59362	-2.42662	0.01524	0.833133	0.40477			0.207422	0.83568	2.68316	0.0072931	-1.20955	0.22645			-1.06492	0.28691	0.989661	0.32234	-1.25019	0.21123
NDUFA13	-0.196332	0.84435	2.54194	0.011024	-1.68999	0.09103	1.81447	0.069606	5.63363	1.7646e-08	-1.25225	0.21048	-0.578391	0.563	1.82092	0.068619	0.240942	0.8096	6.30008	2.975e-10	-2.37607	0.017498	-0.256273	0.79774			-1.42742	0.15346
NDUFA6			-0.547857	0.58379	-2.95614	0.0031152	-1.14355	0.25281	-2.07749	0.037756	3.15545	0.0016025	-0.412736	0.6798			0.0704569	0.94383	-5.87283	4.2841e-09	1.38645	0.16561	1.6215	0.10491	1.63652	0.10173	-1.47807	0.13939
NDUFA8	0.785364	0.43224	-3.50283	0.00046034	-0.937736	0.34838	-0.574499	0.56563	0.181851	0.8557	1.0357	0.30034	-0.20828	0.83501	-0.755899	0.44971	-0.00287009	0.99771	1.80681	0.070792	1.40379	0.16038	-1.70417	0.088349	1.36807	0.17129	-0.985049	0.3246
NDUFAF3			3.47159	0.00051738	6.75746	1.4043e-11	2.93735	0.0033103	2.08869	0.036736	1.75371	0.079481	2.53546	0.01123	0.233015	0.81575	-0.642529	0.52053	1.92847	0.053797	2.56965	0.01018	1.25657	0.20891	1.17636	0.23945	0.894097	0.37127
NDUFS3	1.07494	0.2824	-2.48929	0.0128	3.80075	0.00014426	0.98674	0.32377	1.61862	0.10553	0.706303	0.48	2.62979	0.0085438	2.52257	0.01165	0.803389	0.42175	-1.41602	0.15677	-0.791435	0.42869	6.24637	4.201e-10	5.9859	2.152e-09	4.46431	8.0329e-06
NEDD4	-2.53328	0.0113	-0.849362	0.39568	0.973872	0.33012	0.589911	0.55525	-2.70205	0.0068913	-0.45721	0.64752	0.63068	0.52825	1.11563	0.26458	0.37332	0.70891	3.29777	0.00097457	-0.825338	0.40918	-1.07926	0.28047	-0.88828	0.37439	-0.318362	0.75021
NEK4	1.56017	0.11872	-0.343742	0.73104	-0.714206	0.4751	-3.61276	0.00030295	-6.18157	6.3469e-10	1.04741	0.29491	-3.28778	0.0010098	-1.88958	0.058814	-1.19129	0.23354	-6.64118	3.1118e-11	-2.13031	0.033146	1.91881	0.055009	2.38358	0.017145	-0.575061	0.56525
NFKB1	-0.727434	0.46696	-4.78818	1.683e-06	-1.44781	0.14767	-3.5794	0.00034439	-0.870824	0.38385	-1.41687	0.15652	0.368621	0.71241	1.9436	0.051944	-1.50759	0.13166	2.49051	0.012756	0.918475	0.35837	6.0609	1.3536e-09	5.60846	2.0414e-08	4.01487	5.9478e-05
NFKB2	-0.262469	0.79296	-1.59215	0.11135	-3.77678	0.00015887	-2.49297	0.012668			-1.20351	0.22878	-2.90132	0.0037159	0.601796	0.54731	-0.749875	0.45333	3.62312	0.00029107	-0.474912	0.63485	2.04115	0.041236	1.60652	0.10816	3.26797	0.0010832
NME1	0.806977	0.41968	0.10066	0.91982			0.303722	0.76134	-5.06702	4.0409e-07	2.1802	0.029243	-0.493626	0.62157	0.587408	0.55693	0.286154	0.77476	-2.62094	0.0087687	0.905407	0.36525	0.694626	0.48729	0.641635	0.52111	-0.518284	0.60426
NME2	0.763157	0.44537	0.124209	0.90115	-1.23269	0.21769	0.245021	0.80644	-5.35032	8.7797e-08	2.20048	0.027773	-0.586142	0.55778	0.722625	0.46991	0.335192	0.73748	-2.58618	0.0097047	0.817872	0.41343	0.708943	0.47836	0.646076	0.51823	-0.559721	0.57567
NOS1	0.467307	0.64028	1.12623	0.26007	-0.619025	0.5359	3.02756	0.0024654	1.04717	0.29502	-0.195847	0.84473	0.958541	0.33779	1.89517	0.05807	2.94141	0.0032672	5.30072	1.1535e-07	-0.150221	0.88059	-0.161271	0.87188			1.57425	0.11543
NPC1L1	0.572697	0.56685	-1.55059	0.121	-0.358232	0.72017	0.214342	0.83028	1.70448	0.088292	1.39951	0.16166	0.127165	0.89881	-0.411304	0.68085	0.427068	0.66933	-5.46931	4.5179e-08			-0.0663741	0.94708	-0.212791	0.83149	1.74748	0.080554
NR1D1	0.709039	0.4783	1.21415	0.22469	-0.186567	0.852	-1.40443	0.16019	4.3103	1.6303e-05	2.36963	0.017806			1.26984	0.20414	2.03795	0.041555	-1.75943	0.078504	1.5765	0.11491	-0.74226	0.45793	0.291067	0.771	-3.59686	0.00032208
NR1H2	0.302672	0.76214			-1.27069	0.20384	-0.599469	0.54886	4.92103	8.6089e-07	-0.204721	0.83779	-3.13038	0.0017458	0.324552	0.74552	-0.484797	0.62782	2.74942	0.00597	-4.32057	1.5563e-05	-0.589926	0.55524	-0.568773	0.56951	-0.523998	0.60028
NT5C	-0.805433	0.42057	1.278	0.20125	-0.95089	0.34166	1.84591	0.064906	-3.97739	6.9676e-05	0.418447	0.67562			1.05259	0.29253	-0.565211	0.57193	-4.31087	1.6261e-05	-0.744556	0.45654	0.113392	0.90972	0.0976251	0.92223	-0.518069	0.60441
NT5C2	0.490133	0.62404			1.45395	0.14596	0.789928	0.42957	-2.88395	0.0039272	4.02158	5.7808e-05	-2.42942	0.015123	-0.548352	0.58345	1.04334	0.29679	-8.01402	1.1732e-15	0.956242	0.33895	1.16113	0.24559	1.54284	0.12287	0.256364	0.79767
NTRK3	1.37397	0.16945	-0.775287	0.43817	3.08417	0.0020412	0.163862	0.86984	3.41977	0.00062674	1.09169	0.27497	0.751021	0.45264	0.942454	0.34596	-0.738386	0.46028	5.17367	2.2954e-07	-0.190063	0.84926	0.686338	0.4925	0.471015	0.63763	0.988414	0.32295
OPCML	0.455791	0.64854	1.00168	0.3165			0.941127	0.34664	0.758302	0.44827	1.35111	0.17666			-1.84637	0.064838	0.572372	0.56707	3.76332	0.00016767	1.89369	0.058266	-3.61088	0.00030516	-3.57913	0.00034474	-3.51626	0.00043767
OPRD1	-0.637821	0.52359	-3.39323	0.00069073	-3.13378	0.0017257	0.20018	0.84134	-0.755115	0.45018	0.821977	0.41109			-0.380721	0.70341	-0.708572	0.47859	-5.31609	1.0602e-07	2.27959	0.022632	-1.19484	0.23215	-0.902371	0.36686	-0.885736	0.37576
P2RY1	-0.377691	0.70566	-0.227957	0.81968	4.02965	5.5861e-05	0.859617	0.39	0.492452	0.6224	-0.306584	0.75916	0.66741	0.50451	1.59792	0.11006	-1.17364	0.24054	3.45697	0.00054629	0.0633724	0.94947	3.46015	0.00053987	3.07235	0.0021238	2.1463	0.031849
P2RY13	1.50377	0.13264	0.17173	0.86365	-1.34974	0.1771	-0.242878	0.8081	-0.0511199	0.95923	-1.14425	0.25252	0.174325	0.86161	-0.436988	0.66212	0.0176977	0.98588	-1.03648	0.29998	2.61959	0.0088035	-2.06597	0.038831	1.55633	0.11963	-2.92097	0.0034894
P4HTM	1.53689	0.12432	3.41628	0.00063483	6.71535	1.8761e-11	2.84379	0.0044581	1.90905	0.056256	1.61648	0.10599	2.41772	0.015618	0.291394	0.77075	-0.677009	0.4984	1.89592	0.05797	2.54229	0.011013	1.44254	0.14915	1.32924	0.18377	-1.0522	0.29271
PACSIN2	-0.297965	0.76573	-1.89692	0.057839	0.554875	0.57898	-0.871576	0.38344	-4.26766	1.9753e-05	0.438671	0.6609	-2.24306	0.024893			0.185381	0.85293	-4.87884	1.0671e-06	-1.42724	0.15351	0.850495	0.39505	1.036	0.3002	-0.607077	0.5438
PAK6	-1.23189	0.21799			-2.04112	0.041239	2.35285	0.01863	-2.4037	0.01623	0.105398	0.91606			-1.42856	0.15313			-5.18344	2.1783e-07	-0.633358	0.5265	-3.06362	0.0021868	-2.86271	0.0042003	-2.01089	0.044337
PBK	-3.11575	0.0018348	0.371399	0.71034	0.515019	0.60654	-0.543174	0.58701	2.58116	0.0098468	3.57981	0.00034384			-0.180029	0.85713	0.640912	0.52158	-2.10415	0.035365	-0.264662	0.79127	-2.04759	0.0406	-1.41095	0.15826	2.41866	0.015578
PBRM1	1.31357	0.18899	-0.787533	0.43097	-0.551647	0.58119	-3.35695	0.00078808	-5.41471	6.1388e-08	0.769814	0.44141	-2.95434	0.0031334	-0.748199	0.45434	-1.21486	0.22442	-5.72647	1.0254e-08	-1.38756	0.16527	1.42509	0.15413	2.09511	0.036161	-0.773122	0.43945
PC	0.505582	0.61315	-0.472388	0.63665	-2.15867	0.030876	-2.38125	0.017254	-4.63795	3.5189e-06	-1.37639	0.1687			-0.553122	0.58018	0.926704	0.35408	-3.46516	0.00052991	-0.443685	0.65727	1.3839	0.16639	1.95623	0.050438	0.287408	0.7738
PCSK1	0.480179	0.6311	0.0315135	0.97486	0.864998	0.38704	1.57416	0.11545	0.26304	0.79252	0.996515	0.319			-0.282265	0.77774	-0.750722	0.45282	-2.45019	0.014278	-0.492126	0.62263	-3.26095	0.0011104	3.5704	0.00035644	-1.13896	0.25472
PDE1C	0.490684	0.62365	3.07439	0.0021093	1.32482	0.18523	0.515477	0.60622	-4.17879	2.9307e-05	1.71642	0.086085	1.99248	0.046318	0.956678	0.33873	1.31164	0.18964	0.766515	0.44337	0.789329	0.42992	0.515706	0.60606	0.653134	0.51367	0.837716	0.40219
PDE4B	-0.465784	0.64137	-1.41537	0.15696	-4.92848	8.287e-07	-1.16717	0.24314	-1.07893	0.28062	-0.547231	0.58422	-3.84958	0.00011832	1.06833	0.28537	-0.494363	0.62105	-5.09716	3.4479e-07	-1.05102	0.29325	-2.25623	0.024056	-1.72774	0.084035	-3.59091	0.00032952
PDE9A			1.61505	0.1063	0.854749	0.39269	-0.747221	0.45493	1.52335	0.12767	1.00939	0.31279	1.26844	0.20464	-1.00068	0.31698	0.421623	0.6733	-3.62584	0.00028802	-2.7375	0.0061909	1.91318	0.055725	-2.07215	0.038251	1.94972	0.051209
PDF	0.695567	0.4867	-0.78755	0.43096	0.232706	0.81599	1.03267	0.30176	5.12508	2.9741e-07	0.291642	0.77056			0.262871	0.79265	1.17269	0.24092	4.24473	2.1886e-05	-1.18353	0.2366	-0.728365	0.46639	-0.854695	0.39272	-0.197137	0.84372
PEBP1	1.08005	0.28012	2.8934	0.003811	0.897448	0.36948	3.54241	0.00039649	-1.10334	0.26988	0.361641	0.71762	-4.34627	1.3847e-05	1.98215	0.047463	2.56643	0.010275	-3.00588	0.0026481	0.513274	0.60776	0.669181	0.50338	0.540329	0.58897	-0.562567	0.57373
PIM3	-0.278967	0.78027	1.16502	0.24401	0.351304	0.72536	1.83433	0.066605	2.91139	0.0035982	1.22879	0.21915			-0.294966	0.76802	1.13731	0.25541	5.93396	2.9572e-09	0.558006	0.57684	-1.35877	0.17422	-2.27467	0.022926	2.50697	0.012177
PLA2G1B	-0.506893	0.61223	0.871337	0.38357	0.920714	0.3572	2.84287	0.0044709	4.37316	1.2246e-05	2.77377	0.0055411	1.94458	0.051825	-0.515949	0.60589	1.27274	0.20311	0.792996	0.42778	-1.20077	0.22984	-1.02407	0.3058	-0.878578	0.37963
POLD1	0.422116	0.67294	-0.787106	0.43122	-1.37478	0.1692	-0.380964	0.70323	5.29947	1.1614e-07	-0.349066	0.72704	-3.02806	0.0024613	-0.351931	0.72489	-0.379213	0.70453	-3.12986	0.0017489	-4.0586	4.9367e-05	0.671017	0.50221	0.745069	0.45623	0.517496	0.60481
POLG	-1.01482	0.31019	0.68328	0.49443	3.12516	0.0017771	-1.88699	0.059161	-0.6131	0.53981	-1.9884	0.046767	1.90614	0.056632	-0.310251	0.75637			-4.80785	1.5256e-06	-0.825725	0.40896	-1.92838	0.053808	-1.55377	0.12024	-2.65524	0.0079253
POLR3G	-0.325107	0.7451	-0.441833	0.65861	-0.625962	0.53134	0.12162	0.9032	-3.09215	0.0019871	-0.797312	0.42527			0.297572	0.76603	0.447478	0.65453	2.84291	0.0044703	0.845718	0.39771	0.229835	0.81822	0.365136	0.71501	0.0993001	0.9209
PON1	0.359796	0.719	0.538865	0.58998	-0.200627	0.84099	0.285906	0.77495	-0.441432	0.6589	1.05521	0.29133			-0.0951194	0.92422	-0.510245	0.60988	-1.46237	0.14364	-0.508746	0.61093	-2.10152	0.035595	2.87598	0.0040277	-0.198569	0.8426
POR	-0.780868	0.43488	-1.19086	0.23371	-2.79845	0.0051349	0.863123	0.38807	-1.29315	0.19596	0.147965	0.88237			-2.33396	0.019598	-0.956896	0.33862	0.228188	0.8195	1.30296	0.19259	1.81689	0.069234	2.42036	0.015505	-2.65257	0.0079882
PPA2			1.78038	0.075013	1.45731	0.14503	1.42832	0.1532	-1.30987	0.19024	2.31185	0.020786	0.911314	0.36213	-2.12072	0.033945	1.14083	0.25394	-1.56527	0.11752	0.41275	0.67979	-3.12544	0.0017754	-3.3176	0.00090795	2.60076	0.0093018
PPP1R13L	-0.525335	0.59935	0.864888	0.3871			-1.33127	0.1831	0.410117	0.68172					0.688846	0.49092	0.348972	0.72711	1.30615	0.1915	0.642128	0.52079	-1.14826	0.25086	1.16512	0.24397	-1.49093	0.13598
PRKACA			3.76286	0.00016798	0.35898	0.71961			1.07597	0.28194	2.76978	0.0056094	0.205003	0.83757	-0.140759	0.88806	0.709652	0.47792	-0.726585	0.46748	-1.02074	0.30738	1.02762	0.30413	-1.69664	0.089764	0.761079	0.44661
PRKAG1	0.375834	0.70704	3.28943	0.0010039	0.71665	0.47359	0.801798	0.42267	5.17935	2.2266e-07	0.40633	0.6845	0.959732	0.33719	-2.33853	0.01936	0.369695	0.71161	2.31632	0.020541	-1.5088	0.13135	0.647003	0.51763	0.664704	0.50624	0.573509	0.5663
PRKCD	-1.37214	0.17002	-1.38724	0.16537	1.28144	0.20004	2.03745	0.041605	3.70954	0.00020764	-0.84527	0.39796	0.704245	0.48128	1.61205	0.10695	0.405759	0.68492	4.42516	9.6371e-06	1.31339	0.18905	-1.12455	0.26078	-0.850423	0.39509	-1.09274	0.27451
PRKD1	-1.56365	0.1179	2.83926	0.0045218	-0.449848	0.65282	1.98286	0.047383	4.15096	3.3108e-05	-0.917062	0.35911			-0.388643	0.69754	0.442524	0.65811	6.53483	6.3681e-11	-0.431328	0.66623	-0.341496	0.73273	-0.46886	0.63917	1.17065	0.24174
PRKG1	1.61127	0.10712	-2.46059	0.013871	-0.590478	0.55487	-1.87802	0.060379	2.41072	0.015921	-0.947488	0.34339	-1.33009	0.18349	1.58874	0.11212	1.02333	0.30615	-3.92683	8.6071e-05	1.06588	0.28648	-1.62774	0.10358	-1.13011	0.25843	-0.584937	0.55859
PSCA	-0.597535	0.55015	-2.06667	0.038765	3.75442	0.00017374	-1.18611	0.23558			-2.23394	0.025487	-0.0416848	0.96675	0.753216	0.45132	-0.861941	0.38872	4.50919	6.5077e-06	0.631353	0.52781	1.09858	0.27195	1.25068	0.21105	-0.386806	0.6989
PSMB10	1.83863	0.06597	-0.438423	0.66108	-0.613297	0.53968	-0.647961	0.51701	4.13412	3.5631e-05	0.124183	0.90117	0.716521	0.47367	2.31051	0.02086	0.374248	0.70822	4.5515	5.3266e-06	2.7189	0.0065499	-0.660255	0.50909	-0.306413	0.75929	-2.04533	0.040822
PSMB4	-0.618478	0.53626	-2.71641	0.0065995	-2.21828	0.026536	-2.8792	0.0039869	3.25343	0.0011402	-2.61805	0.0088433	-1.19369	0.2326	-1.16199	0.24524	-2.09853	0.035858	-2.80152	0.0050862	-0.123059	0.90206	-1.01922	0.3081	0.92734	0.35375	-0.357123	0.721
PSMB5	1.04745	0.29489	-0.378364	0.70516	-3.69116	0.00022323	0.0960511	0.92348	-0.262261	0.79312	1.2763	0.20185			-1.09349	0.27418	0.626114	0.53124	3.39632	0.00068299	-0.894564	0.37102	-0.747172	0.45496	-0.579814	0.56204	0.537257	0.59109
PSMC3	-1.12055	0.26248	1.84631	0.064847	-3.105	0.0019028	0.967088	0.3335	-1.18305	0.23679	-0.754032	0.45083	-2.4556	0.014065	-1.69806	0.089496	-0.748067	0.45442	-2.5967	0.0094123	1.18222	0.23712	-5.86685	4.4416e-09	-5.44364	5.2203e-08	-4.167	3.0864e-05
PSMD12	0.319206	0.74957	3.0533	0.0022634	-0.333231	0.73896	-2.67584	0.0074542	0.26874	0.78813			0.283113	0.77709	0.692442	0.48866	0.396291	0.69189	0.961681	0.33621	0.111878	0.91092	-0.042613	0.96601	-0.0235269	0.98123	-2.2276	0.025907
PSMD3	-1.07933	0.28044	1.18588	0.23567	0.706962	0.47959	0.251238	0.80163	-5.97927	2.2414e-09	2.68574	0.0072369			1.1307	0.25818	2.17501	0.029629			1.39582	0.16277	0.560703	0.575	0.397363	0.6911	1.28934	0.19728
PSMD5	0.860035	0.38977	-0.534667	0.59288	-0.794181	0.42709	-1.76271	0.07795	-0.200218	0.84131	0.585101	0.55848	-1.31536	0.18839			-0.360183	0.71871	-1.66606	0.095702	1.07615	0.28186	-0.976938	0.3286	1.15259	0.24908	-1.17922	0.23831
PSMD6	0.220746	0.82529	-1.05006	0.29369	-0.502892	0.61504	0.901806	0.36716	3.47724	0.0005066	0.705579	0.48045			-1.45276	0.14629	-1.28871	0.1975	5.69879	1.2066e-08	-0.335497	0.73725	0.111071	0.91156	0.202405	0.8396	-0.696062	0.48639
PSME4	0.792224	0.42823	-0.296969	0.76649	4.58059	4.6366e-06	-0.596921	0.55056	-1.42513	0.15412	-2.37527	0.017536			-0.680323	0.4963	1.97384	0.0484	-4.04297	5.2779e-05	-2.64339	0.0082081	-1.64492	0.099986	-1.91601	0.055364	-0.184922	0.85329
PTGER3	0.263637	0.79206	0.162465	0.87094	0.676994	0.49841	0.265674	0.79049	0.361842	0.71747	-1.22409	0.22092	-1.32097	0.18651	-1.28486	0.19884	0.628922	0.5294	-2.73247	0.0062862	-0.515477	0.60622	-3.24076	0.0011921	2.70112	0.0069106	-2.90813	0.003636
PTGFR	-0.479265	0.63175	0.0993127	0.92089	-1.1712	0.24152	-0.869763	0.38443	0.236532	0.81302	0.9167	0.3593	0.0671403	0.94647	0.851683	0.39439	0.156118	0.87594	-0.158453	0.8741	0.591463	0.55421	-1.4466	0.14801	1.48812	0.13672	-1.75785	0.078773
PTGIS	0.829556	0.40679	0.139241	0.88926	0.630343	0.52847	2.64111	0.0082636	4.20207	2.6448e-05	2.33602	0.01949			0.125459	0.90016	-3.05178	0.0022749	6.26674	3.6869e-10	-0.558929	0.57621	1.00174	0.31647	0.971298	0.3314	0.575608	0.56488
PTK6	-2.10926	0.034922	2.18317	0.029023	0.228934	0.81892	2.35174	0.018686	4.21202	2.531e-05	-0.217742	0.82763					0.498644	0.61803	6.4955	8.276e-11	1.11162	0.2663	-0.737267	0.46096	-0.374907	0.70773	-1.49253	0.13556
PURA	0.246093	0.80561	-1.6719	0.094544	0.505554	0.61317	-0.554685	0.57911	-4.35163	1.3513e-05	-1.13382	0.25687	-1.9361	0.052856	-0.762888	0.44553	-0.983971	0.32513	-3.45546	0.00054936	-2.24485	0.024778	-0.713139	0.47576	-0.357751	0.72053	-1.66071	0.096772
PVALB	-3.34806	0.00081378	0.261807	0.79347	-1.73446	0.082837			1.34616	0.17825	0.107112	0.9147	1.66012	0.096891	1.34017	0.18019	-1.78081	0.074944	2.24167	0.024983	-0.184565	0.85357	-1.01304	0.31104	-0.331416	0.74033	-4.34585	1.3874e-05
QARS	1.50125	0.13329	3.75759	0.00017156	7.0808	1.4333e-12	3.50682	0.0004535	2.25134	0.024364	1.4043	0.16023	2.77393	0.0055384	0.256895	0.79726	-0.343144	0.73149	1.95879	0.050137	2.65953	0.007825	1.40075	0.16129	1.37053	0.17052	-0.74368	0.45707
RAD52	-1.46211	0.14371	0.952941	0.34062	2.98971	0.0027924	0.185611	0.85275	0.238324	0.81163	-1.80244	0.071476			1.14674	0.25149	0.0691377	0.94488	1.71145	0.086998	-1.36063	0.17363	-1.07178	0.28382	1.32627	0.18475	-1.35452	0.17557
RBX1	-0.764667	0.44447	0.0843477	0.93278	2.22306	0.026212			-4.74322	2.1035e-06	2.00534	0.044927	1.59015	0.1118	1.95836	0.050188	-0.419159	0.6751	6.11131	9.8817e-10	2.59599	0.0094319	-4.17347	3e-05	-4.09609	4.2019e-05
REV1	0.67188	0.50166	3.19562	0.0013953	-0.429678	0.66743	-2.50238	0.012336	3.88648	0.00010171	1.58657	0.11261	-2.91966	0.0035041	1.05586	0.29103	0.350811	0.72573	0.285032	0.77562	-1.09902	0.27176	0.244272	0.80702	0.395045	0.69281	0.339172	0.73448
REV3L	0.436905	0.66218	-0.809165	0.41842	1.60289	0.10896	-1.9299	0.053619	2.08211	0.037332	3.63174	0.00028152	1.48747	0.13689	-1.7653	0.077513	0.130526	0.89615	4.74595	2.0753e-06	1.26011	0.20763	0.960587	0.33676	0.462239	0.64391	-2.35842	0.018353
RFC1	1.17501	0.23999	1.12831	0.25919	-1.07196	0.28374	-0.7771	0.4371	-1.96811	0.049055	0.185228	0.85305	-0.477157	0.63325	0.2837	0.77664	-0.931955	0.35136	-1.03843	0.29907	-1.61362	0.10661	8.20954	3.0848e-16	7.88647	3.0578e-15	5.44852	5.0791e-08
RFWD2	-0.539706	0.5894	-0.524372	0.60002	0.023226	0.98147	-0.953059	0.34056	-3.00975	0.0026146	-0.156676	0.8755	1.72525	0.084483	1.76902	0.07689	0.530753	0.59559	3.53443	0.00040866	2.03136	0.042218	1.95022	0.05115	2.39353	0.016687	0.716164	0.47389
RHOA			3.35051	0.00080662	5.3953	6.8409e-08	2.54894	0.010805	1.56839	0.11679	1.51517	0.12973	3.95007	7.8127e-05	0.4988	0.61792	-0.414552	0.67847	1.89678	0.057857	1.95464	0.050625	1.84342	0.065267	1.70288	0.088591	1.1233	0.26131
RORB	-0.162071	0.87125	-1.33777	0.18097	-3.40708	0.00065662	0.687147	0.49199	3.34509	0.00082256	1.79325	0.072933	2.52515	0.011565			1.69767	0.08957	3.67172	0.00024092	2.01468	0.043938	0.443409	0.65747	-0.313198	0.75413	1.11963	0.26287
RPL13	2.71137	0.0067005			1.09895	0.27179	0.0521239	0.95843	3.78962	0.00015088	-1.70562	0.088078	-1.89904	0.057559	1.26542	0.20572	-0.686608	0.49233	5.44924	5.0585e-08	3.04459	0.00233	0.783455	0.43336	1.43107	0.15241	0.913043	0.36122
RPS6KA2	1.3193	0.18707	-2.14809	0.031707	0.437967	0.66141	-1.32769	0.18428	-5.93904	2.8669e-09			-1.33298	0.18254			-0.590404	0.55492	2.84699	0.0044135	-0.406126	0.68465	3.38722	0.00070604	2.6695	0.0075965	2.73501	0.0062379
RPTOR			-0.311685	0.75528	-1.79908	0.072006	0.789329	0.42992	-3.14126	0.0016822	-2.55664	0.010569			1.59474	0.11077	0.545456	0.58544	5.8701	4.3552e-09	1.43048	0.15258	2.06746	0.038691	1.11053	0.26677	3.22126	0.0012763
RXRA	1.16735	0.24307	0.554758	0.57906	-0.217948	0.82747	0.0330308	0.97365	-3.15032	0.0016309	-0.975061	0.32953	-0.860252	0.38965	0.313488	0.75391	-1.84959	0.064373	-1.33395	0.18222			-2.3832	0.017163	2.35403	0.018571	-1.16364	0.24457
S1PR5	-0.44752	0.6545	0.775575	0.438	0.546081	0.58501	0.457113	0.64759	-3.84896	0.00011862	-1.01114	0.31195	2.62077	0.0087732	-1.11947	0.26294	-2.60722	0.009128	0.456473	0.64805	-0.959375	0.33737			-0.506508	0.6125	-1.336	0.18155
SCN5A			-1.01325	0.31094	-0.119953	0.90452	-3.0113	0.0026013	-1.30334	0.19246	-0.308516	0.75769	2.27994	0.022611	-0.523351	0.60073	0.696701	0.48599	-4.54043	5.614e-06	-0.246933	0.80496	-3.03744	0.002386	-3.36812	0.00075684	-1.41397	0.15737
SCN8A	0.547508	0.58403	-0.266687	0.78971	1.16113	0.24559	0.669557	0.50314			-0.913328	0.36107	-0.607001	0.54385	1.88305	0.059693			-1.72405	0.084699	-0.276193	0.7824	-2.88437	0.003922	-2.09729	0.035968	3.11147	0.0018616
SERPINC1	-1.43992	0.14989	1.40249	0.16077	1.74797	0.08047	-0.522245	0.6015	2.05968	0.039429	-1.22842	0.21929	-0.312856	0.75439	-0.315542	0.75235	-0.315068	0.75271	-4.35982	1.3017e-05	-1.6461	0.099744	-0.975363	0.32938	-0.734769	0.46248	-2.60602	0.00916
SERPING1	-1.01099	0.31202	1.65673	0.097574	3.6876	0.00022638	1.58318	0.11338	1.21263	0.22527	-0.379334	0.70444	-4.21408	2.508e-05	1.77403	0.076058	1.14143	0.25369	5.45935	4.7788e-08	0.636378	0.52453	-1.49552	0.13478	-1.38655	0.16558	-1.28693	0.19812
SF3B1	-0.418762	0.67539	1.30683	0.19127	0.924819	0.35506	1.4419	0.14933	3.49863	0.00046766	2.3737	0.017611	0.712945	0.47588	-0.840336	0.40072	1.22871	0.21918	6.69101	2.2164e-11	1.33646	0.1814	0.178118	0.85863	0.168182	0.86644	0.246817	0.80505
SF3B2	-0.987577	0.32336	-0.759807	0.44737	-1.00543	0.31469	-2.14888	0.031644	-5.11931	3.0665e-07	-2.2123	0.026946			-0.335444	0.73729	-1.29269	0.19612	-1.45594	0.14541	1.18038	0.23785	-2.94626	0.0032164	-2.55375	0.010657	-2.99236	0.0027683
SH2B1	1.03551	0.30043	0.400606	0.68871	-1.47075	0.14136	0.738682	0.4601	2.15076	0.031495	-6.02267	1.7156e-09	-0.311356	0.75553	0.394868	0.69294	0.269143	0.78782	1.45525	0.1456	0.175407	0.86076	-4.25364	2.1032e-05	-4.43264	9.3085e-06	-1.27153	0.20354
SLC12A4	1.70745	0.087738	-0.640589	0.52179	-0.565594	0.57167	-0.960368	0.33687	3.88667	0.00010163	0.0979651	0.92196	0.614613	0.53881	2.14321	0.032096	0.411535	0.68068	4.76508	1.8878e-06	2.55885	0.010502	-0.603118	0.54643	-0.288727	0.77279	-1.96412	0.049516
SLC12A5	-1.01091	0.31206	2.86202	0.0042095	4.64122	3.4635e-06			-2.92725	0.0034197	-0.818748	0.41293			-0.506209	0.61271	0.686132	0.49263	4.18093	2.9032e-05			-1.0241	0.30579	-0.932593	0.35103	-0.0481584	0.96159
SLC16A5	-0.527581	0.59779	1.10049	0.27112	-0.712024	0.47645	1.81814	0.069043	4.02683	5.6533e-05	0.397064	0.69132			-1.531	0.12577	0.623387	0.53303	4.20881	2.5672e-05	-0.728267	0.46645	0.129528	0.89694	0.0783747	0.93753	0.767776	0.44262
SLC18A2	-0.0927527	0.9261	2.51498	0.011904	1.24773	0.21213	-0.749991	0.45326	-3.56799	0.00035973	0.477593	0.63294	2.7787	0.0054577	0.694626	0.48729	1.09538	0.27335	0.402359	0.68742	-0.265947	0.79028	0.711959	0.47649	0.567094	0.57065	0.593943	0.55255
SLC1A2	-0.960209	0.33695	1.113	0.26571	0.0979021	0.92201	1.08883	0.27623	-0.0595049	0.95255	-1.59398	0.11094	-0.8952	0.37068	0.532601	0.59431			-0.221889	0.8244	0.872822	0.38276	-0.719424	0.47188	1.28506	0.19877	-0.575298	0.56509
SLC22A7	-0.902465	0.36681	1.37401	0.16944	-0.91272	0.36139	-2.23373	0.025501	-4.05747	4.9608e-05	-0.959454	0.33733	0.268194	0.78855	0.854659	0.39274	3.02435	0.0024917	-5.69231	1.2533e-08	0.577932	0.56331	-0.886979	0.37509	-0.888076	0.3745	0.345977	0.72936
SLC28A1	1.83165	0.067004	-1.28169	0.19995	2.36632	0.017966	2.28847	0.02211	5.19631	2.0328e-07	0.281014	0.7787	-0.483177	0.62897	0.863341	0.38795	0.53901	0.58988	4.6675	3.0489e-06	1.4294	0.15289	0.542201	0.58768	0.832175	0.40531	0.1591	0.87359
SLC30A9	-0.142734	0.8865	-2.34445	0.019055	-2.2734	0.023002	-3.46156	0.00053706	-1.11237	0.26598	-2.64197	0.0082426	-5.4973	3.8566e-08	-0.436147	0.66273	2.20836	0.027219	-1.90092	0.057313	-1.14439	0.25246	1.86366	0.062369	1.88913	0.058875	0.456125	0.6483
SLC32A1	0.911124	0.36223	1.8663	0.062	-3.65692	0.00025526	-1.10196	0.27048	-3.17834	0.0014812	-1.35653	0.17493	-0.894116	0.37126	-1.71233	0.086836	-1.21612	0.22394	-7.00698	2.4351e-12	-0.512787	0.6081	0.345112	0.73001	0.423898	0.67164	-0.531171	0.5953
SLC39A8	0.279997	0.77948	0.477312	0.63314	-1.19116	0.23359	1.15505	0.24807	1.38458	0.16618	2.02368	0.043003	0.23389	0.81507	0.220644	0.82537	1.7794	0.075175	-3.61403	0.00030147	1.2437	0.21361	3.89343	9.8838e-05	3.3465	0.00081838	3.9256	8.6514e-05
SLC4A8	1.18626	0.23552	-0.736346	0.46152	1.81232	0.069937	0.816402	0.41427	-2.10542	0.035255			-0.532861	0.59413			1.10315	0.26996	-1.9145	0.055556	-0.56173	0.5743	3.70108	0.00021468	2.61885	0.0088227	5.04721	4.483e-07
SLC6A9	-0.832016	0.4054	4.66963	3.0175e-06	-0.369238	0.71195	-0.520952	0.6024	0.719667	0.47173	1.09371	0.27408	1.54598	0.12211	-2.10067	0.03567	1.5823	0.11358	3.21693	0.0012957	-0.55846	0.57653	2.12743	0.033384	1.67748	0.093448	1.99744	0.045777
SMARCA2	0.501968	0.61569	-2.89327	0.0038125	-0.864907	0.38709	-2.53759	0.011162	2.0469	0.040668	3.21915	0.0012857	2.21175	0.026984	0.600745	0.54801	0.151552	0.87954	1.6894	0.091142	-1.0774	0.2813	-2.61115	0.0090238	-2.24506	0.024764	-2.18001	0.029257
SNORD68	2.54515	0.010923	-1.0431	0.2969	1.12899	0.2589	0.0463516	0.96303	3.75395	0.00017407	-1.65585	0.097752	-1.88103	0.059968	1.22839	0.2193	-0.690643	0.48979	5.49607	3.8835e-08	2.91022	0.0036118	0.756549	0.44932	1.42016	0.15556	0.944508	0.34491
SPG7	-2.82518	0.0047254	-0.922074	0.35649	1.17912	0.23835	0.068786	0.94516	-3.54206	0.00039701	-1.71179	0.086935	-1.72553	0.084432	0.944352	0.34499	-0.695104	0.48699	-5.39378	6.8991e-08	2.94701	0.0032086	0.813974	0.41566	1.54267	0.12291	0.813154	0.41613
SRMS	-2.13117	0.033075	2.45922	0.013924	0.234174	0.81485	2.36996	0.01779	4.33856	1.4342e-05	-0.235089	0.81414			1.80435	0.071176	0.55934	0.57593	6.39402	1.6158e-10	1.10745	0.2681	-0.748896	0.45392	-0.36215	0.71724
STAB2	-0.602622	0.54676	0.728153	0.46652	0.890421	0.37324	0.939566	0.34744	2.30512	0.02116	0.986679	0.3238	1.54946	0.12127	-0.80332	0.42179	-1.79464	0.072711	4.34369	1.4011e-05	0.585249	0.55838	3.62105	0.00029341	3.20867	0.0013335	-2.79172	0.0052428
STK4	0.95549	0.33933	0.820958	0.41167	0.68945	0.49054	0.97184	0.33113	-5.65849	1.5271e-08	-1.45388	0.14598			-1.00884	0.31305	1.76438	0.077668	-4.335	1.4576e-05	-0.403609	0.6865	-0.825602	0.40903	-1.11491	0.26489	-0.682679	0.49481
SUFU	-0.385185	0.7001	0.825849	0.40889	-3.71579	0.00020257	-0.962318	0.33589	-2.57909	0.009906	-1.39858	0.16194	-2.28751	0.022166	0.164078	0.86967	-0.645706	0.51847	4.19983	2.6711e-05	-0.82532	0.40919	-1.0449	0.29607	-0.982832	0.32569	-0.896679	0.36989
SULT1A1	0.410253	0.68162	0.271808	0.78577	-1.93619	0.052844	0.614598	0.53882	1.6339	0.10228	-4.13285	3.5829e-05	-0.592389	0.55359	-0.415768	0.67758	0.293958	0.76879	1.32972	0.18361	0.466175	0.64109	-4.36064	1.2968e-05	-4.42747	9.5347e-06	-1.81759	0.069127
SULT1A2	0.428798	0.66807	0.316636	0.75152	-1.92904	0.053726	0.6053	0.54498	1.71815	0.085769	-4.25532	2.0875e-05	-0.565667	0.57162	-0.487972	0.62557	0.298489	0.76533	1.2998	0.19367	0.440396	0.65965	-4.58557	4.5275e-06	-4.66855	3.0334e-06	-1.82697	0.067704
TAOK3	1.21483	0.22443	2.66794	0.0076318	1.02883	0.30356	3.2436	0.0011803	-1.14664	0.25153	0.256532	0.79754	4.77385	1.8074e-06	3.01086	0.0026051	2.6118	0.0090067	-2.42387	0.015356	-0.352825	0.72422	1.33744	0.18108	1.2235	0.22114	0.702015	0.48267
TAT	0.248484	0.80376	-1.61137	0.1071	0.820449	0.41196	-1.03427	0.30101	-2.61455	0.0089345	1.06519	0.28679			0.516894	0.60523	0.636654	0.52435	3.25204	0.0011458	0.117997	0.90607	2.64073	0.0082727	2.2789	0.022673	2.26482	0.023524
TCF7L2	-1.46427	0.14312	1.57881	0.11438	2.77338	0.0055478	-0.188902	0.85017	-1.53189	0.12555	2.79794	0.005143	4.67431	2.9495e-06	1.59358	0.11103	1.9388	0.052526	-0.312882	0.75437	0.381247	0.70302	-1.40611	0.15969	1.68716	0.091573	-0.769865	0.44138
TEC	-1.01713	0.30909	-1.08958	0.2759	-1.32552	0.185	-0.356949	0.72113	0.935521	0.34952	-3.38843	0.00070294	3.22585	0.001256	0.30619	0.75946	-0.967929	0.33308	2.06569	0.038858	1.41428	0.15728	-0.795109	0.42655	-0.906181	0.36484	0.301045	0.76338
TERC	-0.111903	0.9109	-0.774763	0.43848	0.706367	0.47996	-0.308174	0.75795	1.032	0.30207	-0.764365	0.44465	1.66421	0.096071	-1.33808	0.18087	1.46358	0.14331	-3.05367	0.0022606	1.39605	0.1627	1.93654	0.052801	1.51402	0.13002	-2.42916	0.015134
TERT	-0.849542	0.39558	-1.75522	0.079222	-0.125194	0.90037	0.0859955	0.93147	0.153911	0.87768	-0.255082	0.79866	1.38074	0.16736	0.501996	0.61567	-1.21067	0.22602	-0.962656	0.33572	-0.683565	0.49425	-0.998762	0.31791	1.00025	0.31719	-0.860434	0.38955
TET2	-0.665079	0.506	1.95875	0.050142	2.65315	0.0079745	1.22767	0.21957	-2.68661	0.0072182	-2.66741	0.0076438	1.2009	0.22979	1.13594	0.25598	0.809548	0.4182	1.41071	0.15833	-1.41241	0.15783	-3.20214	0.0013641	-3.20635	0.0013443	2.86327	0.0041929
THOP1	0.299406	0.76463	1.28874	0.19749	-1.65889	0.097138	1.90128	0.057265	0.889992	0.37347	-2.15386	0.031251							3.52903	0.00041709	-0.596023	0.55116	-2.67405	0.0074942	-2.41323	0.015812	1.75616	0.079061
THRA	0.788302	0.43052			-0.124322	0.90106	-1.18121	0.23752	4.75177	2.0164e-06	2.38253	0.017194			1.09121	0.27518	2.0705	0.038406	-1.948	0.051415	-1.66727	0.09546	-0.705515	0.48049	-0.308502	0.7577	-3.04021	0.0023641
THRB	0.868593	0.38507	2.01377	0.044034	-2.30806	0.020996	0.493428	0.62171	1.30032	0.19349	-0.60869	0.54273	0.938184	0.34815	0.647358	0.5174	1.69741	0.08962	5.62495	1.8556e-08	2.55759	0.01054	0.423213	0.67214	0.489808	0.62427	1.01378	0.31069
THSD7B	1.2285	0.21926	-1.09529	0.27339	-1.79585	0.072519	-0.616113	0.53782	0.291119	0.77096	0.900113	0.36806			-0.754632	0.45047	1.05567	0.29112	-0.712153	0.47637	0.875265	0.38143	3.149	0.0016383	-1.97473	0.048299	4.59884	4.2486e-06
TIE1	0.401041	0.68839	-5.72704	1.022e-08			-1.29526	0.19523	-1.76337	0.077838	-0.471645	0.63718	-1.77316	0.076203	-0.318771	0.7499	1.16762	0.24296	-4.39785	1.0933e-05	-0.210215	0.8335	0.797811	0.42498	1.03156	0.30228	0.432718	0.66522
TLR4	1.4079	0.15916	2.82625	0.0047096	2.05186	0.040183	3.00492	0.0026565	0.441046	0.65918	3.3837	0.00071515	3.61751	0.00029745	0.517811	0.60459	0.529484	0.59647	0.823876	0.41001	3.25866	0.0011194	-2.00324	0.045152	-1.98881	0.046722	2.07876	0.037639
TLR9	1.67265	0.094396	-1.00023	0.3172	0.252066	0.80099	-2.37517	0.017541	3.75156	0.00017574	0.498219	0.61833	1.13853	0.2549	0.119966	0.90451	2.08352	0.037204	3.99249	6.5383e-05	0.914089	0.36067	-1.30813	0.19083	-1.00265	0.31603	0.782144	0.43413
TMX2	-1.51722	0.12921	2.59937	0.0093396	-4.42668	9.5694e-06	-2.38955	0.016869	0.68526	0.49318	-0.607996	0.54319	-5.24125	1.5949e-07	-2.32595	0.020021	2.16772	0.03018	5.50171	3.7612e-08	0.567551	0.57034	-1.41831	0.1561	1.77231	0.076343	-0.466078	0.64116
TOP1	0.28297	0.7772	0.873116	0.3826			0.938476	0.348	-3.30188	0.00096038	0.630068	0.52865	0.213932	0.8306	-0.781208	0.43468	3.38776	0.00070465	3.96543	7.3265e-05	-2.90888	0.0036273	0.624819	0.53209	-1.19182	0.23333	2.29626	0.021661
TRPV4	-0.640096	0.52211	0.214355	0.83027	-0.586574	0.55749	1.89894	0.057573	2.52826	0.011463	-1.93341	0.053186	-1.67349	0.094231	0.62552	0.53163	-0.142836	0.88642	-3.35637	0.00078973	1.15103	0.24972	-2.02677	0.042686	-2.38842	0.016921	-0.328386	0.74262
TSC1	-0.0155417	0.9876	-2.02909	0.042449	0.0376334	0.96998	-2.11204	0.034683	-1.63609	0.10182	-0.0728695	0.94191	-0.787225	0.43115	0.675041	0.49965	2.42546	0.015289	-1.06428	0.2872	1.63242	0.10259	-1.83614	0.066337	2.10582	0.03522
TSPAN5	-1.49506	0.1349	-2.92647	0.0034283	1.58657	0.11261	-1.44435	0.14864	-0.456209	0.64824	-1.81156	0.070054	2.66106	0.0077895	0.0247931	0.98022	0.271573	0.78595	1.96554	0.049352	0.722756	0.46983	4.04244	5.2897e-05	3.8189	0.00013405	0.826571	0.40848
TSPO	-0.471267	0.63745	0.686544	0.49237	2.08254	0.037293	1.03134	0.30238	-3.11512	0.0018387	-1.72931	0.083753	0.874034	0.3821	0.287251	0.77392	0.380331	0.7037	3.85443	0.000116	-0.985599	0.32433	1.51375	0.13009	1.41773	0.15627	1.74524	0.080943
TUBA1B	-0.083266	0.93364	-2.70539	0.0068224	0.933872	0.35037	0.568376	0.56978	4.61682	3.8966e-06	1.03847	0.29905	0.195068	0.84534	1.56634	0.11727	1.01951	0.30796	1.96571	0.049332	1.3593	0.17405	0.689705	0.49038	0.913651	0.3609	-0.117341	0.90659
TUBB3	0.281379	0.77842			-0.43561	0.66312	0.0835553	0.93341	-3.02688	0.0024709	-4.28091	1.8613e-05	1.92265	0.054524	0.701133	0.48322	0.423432	0.67198	-2.50872	0.012117	1.59474	0.11077	1.4491	0.14731	2.10516	0.035277	0.570704	0.5682
TXNRD1	0.14528	0.88449	0.0733344	0.94154	-0.10918	0.91306	-0.109091	0.91313	1.03346	0.30139	1.60775	0.10789	1.25881	0.2081	3.04072	0.0023601	0.770118	0.44123	-2.42067	0.015492	-1.04498	0.29603	3.76835	0.00016433	4.0656	4.791e-05	1.34579	0.17837
UBA2	0.0849137	0.93233	0.443077	0.65771	0.450833	0.65211	-0.699691	0.48412	1.07447	0.28261	0.24714	0.8048			0.989804	0.32227	-0.910119	0.36276	1.07557	0.28212	1.07557	0.28212	1.52874	0.12633	-0.613781	0.53936	2.26308	0.023631
UQCRB	-0.428139	0.66855	-1.8922	0.058464	-0.532601	0.59431	0.0960259	0.9235	2.90583	0.0036628	-0.87543	0.38134	-0.135774	0.892	1.92903	0.053727	0.859635	0.38999	0.759439	0.44759	-0.401068	0.68837	2.27203	0.023085	-1.67751	0.093443	2.56728	0.01025
VAV1	-0.167763	0.86677	-1.13733	0.2554	0.732325	0.46397	0.251484	0.80144	-0.126445	0.89938	-0.286912	0.77418	-0.529657	0.59635	-1.52898	0.12627	0.37687	0.70627	0.52908	0.59675	-0.402468	0.68734	3.21053	0.0013249	-3.46321	0.00053378	0.674852	0.49977
VDR	-0.588957	0.55589	1.57746	0.11469	0.17519	0.86093	0.391795	0.69521	3.19208	0.0014125	0.487435	0.62595	0.859092	0.39029	0.715371	0.47438	-1.22608	0.22017	-2.60533	0.0091785	1.50802	0.13155	1.31966	0.18695	1.36769	0.17141	0.622018	0.53393
XPNPEP3			0.242439	0.80844	-2.7613	0.0057571	1.63242	0.10259	-5.45556	4.882e-08	2.51658	0.01185	-0.988598	0.32286	-2.1859	0.028823	0.273772	0.78426	-5.15307	2.5626e-07	-2.7782	0.0054661	3.23169	0.0012306	-3.08989	0.0020023	1.61866	0.10552
XRCC3	1.82203	0.06845	-0.468706	0.63928	-1.13846	0.25493	2.63923	0.0083094	3.95043	7.8011e-05	3.39786	0.00067916	4.27212	1.9362e-05	-1.41677	0.15655	1.55515	0.11991	7.48509	7.1504e-14	-1.64894	0.09916	2.80563	0.0050218	2.87731	0.0040108	2.69901	0.0069547
YWHAE	-0.952073	0.34106	-0.821643	0.41128	2.57829	0.009929	0.740231	0.45916	3.34999	0.00080815	-0.752534	0.45173	1.66905	0.095108	0.461821	0.64421	2.071	0.038359	4.76114	1.925e-06	0.897579	0.36941	1.30716	0.19116	1.13501	0.25637	0.430957	0.6665
ZAP70	-0.186963	0.85169	-0.0740508	0.94097	0.351491	0.72522	-0.893555	0.37156	2.76306	0.0057262	-2.3972	0.016521	1.94329	0.051981	-0.536591	0.59155	3.97588	7.0119e-05	2.83236	0.0046206	-0.761849	0.44615	-3.40459	0.00066263	-3.6775	0.00023553	0.508162	0.61134
ZMAT4	0.435403	0.66327	1.12085	0.26235	2.94195	0.0032615	1.94578	0.051681	-1.0135	0.31082	-1.03753	0.29949	3.04906	0.0022956	2.55261	0.010692	0.217409	0.82789	-5.1542	2.5472e-07	0.120029	0.90446	0.629686	0.5289	0.559149	0.57606	0.120862	0.9038
ZNF423	1.2226	0.22148	0.848032	0.39642	-2.3794	0.017341	1.98745	0.046872	1.49268	0.13552	-0.218256	0.82723	-3.21857	0.0012883	0.41585	0.67752	2.37814	0.0174	2.62016	0.0087889			-3.93987	8.1527e-05	-3.93911	8.1785e-05	1.65551	0.097822
ZNF804A	-0.430406	0.6669	-0.993	0.32071	5.85796	4.686e-09	-0.988639	0.32284	2.93795	0.0033039	-0.463271	0.64317	0.454332	0.64959	1.13454	0.25657	1.20465	0.22834	4.95724	7.1501e-07	0.392174	0.69493	0.834623	0.40393	1.00661	0.31412	0.483557	0.6287
